# Supplementary material for: Perturbed structural dynamics underlie inhibition and altered efflux of the multidrug resistance pump AcrB
Source: Nat Commun. 2020 Nov 4;11:5565. doi: 10.1038/s41467-020-19397-2 (PMC7642415; doi:10.1038/s41467-020-19397-2)
Supplement: Supplementary file 3 — Supplementary Data 1 [file 41467_2020_19397_MOESM3_ESM.xlsx]

## Sheet: Supplementary Data 1
Data Set	AcrBWT
Protein buffer conditions	50 mM sodium phosphate, 150 mM NaCl, 0.03 % (w/v) DDM, pH 7.4
# of Peptides	242
Sequence coverage	0.785
Redundancy	3.2
Average standard deviation	0.111 Da / 1.57 %
Deuterium time course analyzed	15 / 30 / 60 / 180 / 300 / 600 / 1800 / 3600 sec
Replicates	Triplicates
