# Supplementary material for: Perturbed structural dynamics underlie inhibition and altered efflux of the multidrug resistance pump AcrB
Source: Nat Commun. 2020 Nov 4;11:5565. doi: 10.1038/s41467-020-19397-2 (PMC7642415; doi:10.1038/s41467-020-19397-2)
Supplement: Supplementary file 5 — Supplementary Data 3 [file 41467_2020_19397_MOESM5_ESM.xlsx]

## Sheet: Supplementary Data 3
Data Set#	AcrBG288D ± drug(s)
HDX reaction details	50 mM sodium phosphate, 150 mM NaCl, 0.03 % (w/v) DDM, pH 7.4
# of Peptides	No drug(s): 209
	CIP: 208
	PABN: 200
	CIP+PABN: 201
Combined sequence coverage	0.719
Combined redundancy	3.08
Average standard deviation	No drug(s): 0.125 Da / 1.22 %
	CIP: 0.115 Da / 1.09 %
	PABN: 0.105 Da / 0.98 %
	CIP+PABN: 0.112 Da / 1.09 %
Deuterium time course analyzed	15 / 300 / 1800 sec
Signficant differences in ∆HDX*	Experiment	Time (s)	CI (98%)
	No drug(s) (AcrBG288D - AcrBWT)	15	±0.47 Da
		300	±0.44 Da
		1800	±0.52 Da
		SUM	±0.83 Da
	CIP (AcrBG288D - AcrBWT)	15	±0.44 Da
		300	±0.43 Da
		1800	±0.48 Da
		SUM	±0.83 Da
	PABN (AcrBG288D - AcrBWT)	15	±0.44 Da
		300	±0.46 Da
		1800	±0.44 Da
		SUM	±0.76 Da
	CIP+PABN (AcrBG288D - AcrBWT)	15	±0.44 Da
		300	±0.41 Da
		1800	±0.48 Da
		SUM	±0.83 Da
Replicates	Triplicates
# Meta data for AcrBWT ± drug(s) are reported in Supplementary Data 2.
* T-test with α=0.02 was used to compare significant differences. Only peptides which satisfied a ΔHDX confidence interval of 98 % were considered significant.
