# Supplementary material for: Perturbed structural dynamics underlie inhibition and altered efflux of the multidrug resistance pump AcrB
Source: Nat Commun. 2020 Nov 4;11:5565. doi: 10.1038/s41467-020-19397-2 (PMC7642415; doi:10.1038/s41467-020-19397-2)
Supplement: Supplementary file 6 — Supplementary Data 4 [file 41467_2020_19397_MOESM6_ESM.xlsx]

## Sheet: Supplementary Data 4
Data Set#
Deuterium time course analyzed	15 / 300 / 1800 sec
Signficant differences in ∆HDX*	Experiment	Time (s)	CI (98%)
	(AcrBG288D + CIP) - AcrBG288D	15	±0.48 Da
		300	±0.46 Da
		1800	±0.51 Da
		SUM	±0.84 Da
	(AcrBG288D + PABN) - AcrBG288D	15	±0.43 Da
		300	±0.46 Da
		1800	±0.44 Da
		SUM	±0.76 Da
	(AcrBG288D + CIP+PABN) - AcrBG288D	15	±0.46 Da
		300	±0.44 Da
		1800	±0.53 Da
		SUM	±0.83 Da
Replicates	Triplicates
# Meta data for AcrBG288D ± drug(s) are reported in Supplementary Data 3
* T-test with α=0.02 was used to compare significant differences. Only peptides which satisfied a ΔHDX confidence interval of 98 % were considered significant.
