# Supplementary material for: Perturbed structural dynamics underlie inhibition and altered efflux of the multidrug resistance pump AcrB
Source: Nat Commun. 2020 Nov 4;11:5565. doi: 10.1038/s41467-020-19397-2 (PMC7642415; doi:10.1038/s41467-020-19397-2)
Supplement: Supplementary file 8 — Source Data [file 41467_2020_19397_MOESM8_ESM.xlsx]

## Sheet: Fig 2a,Supplementary Fig 5 (1) 
Fig. 2a and Supplementary figure 5.		HDX data used to create Woods plot for (AcrBWT+ drugs) - AcrBWT for the CIP antibiotic.						0	Colour Scale						0.64		-0.11			0.25
																				>25%
									AcrBWT+CIP				AcrBWT				AcrBWT+CIP - AcrBWT differences					AcrBWT+CIP - AcrBWT differences					AcrBWT+CIP				AcrBWT				AcrBWT+CIP - AcrBWT differences
									Relative uptake (%)				Relative uptake (%)				Relative uptake (%)					D uptake (Da)					STDEVS (%)				STDEVS (%)				Confidence Interval (Da) / 98%
									Deuteration time (min)				Deuteration time (min)				Deuteration time (min)					Deuteration time (min)					Deuteration time (min)				Deuteration time (min)				Deuteration time (min)
Start	End	Mod	#D	m/z	RT(max)	RT(min)			0.25	5	30		0.25	5	30		0.25	5	30	Sum		0.25	5	30	Sum		0.25	5	30		0.25	5	30		0.25	5	30	Sum
5	11	0	5	907.504	6.24731	6.24035			0.0227355	0.0458489	0.0457751		0.0181642	0.0645621	0.0709209		0.00457129	-0.0187132	-0.0251459	-0.0392878		0.019428	-0.079531	-0.10687	-0.166973		0.0259308	0.0168141	0.0251525		0.0179551	0.0251224	0.0320306		0.43	0.41	0.49	0.77
26	35	0	8	1115.68	5.79632	5.79227			0.0711313	0.219095	0.247151		0.0795229	0.21007	0.212193		-0.00839162	0.00902559	0.0349581	0.0355921		-0.057063	0.061374	0.237715	0.242026		0.0157622	0.0156715	0.0171228		0.0174681	0.0213881	0.0262926
26	44	0	14	1963.16	5.89882	5.89612			0.120636	0.25907	0.277048		0.108409	0.228873	0.228962		0.0122271	0.0301972	0.0480855	0.0905099		0.145503	0.359347	0.572218	1.07707		0.0112345	0.00674126	0.0189547		0.0248769	0.0166558	0.020411
28	35	0	6	931.561	5.29615	5.28645			-0.0197553	0.157661	0.189793		0.0125565	0.17642	0.153686		-0.0323118	-0.0187594	0.0361065	-0.0149647		-0.16479	-0.095673	0.184143	-0.07632		0.0245933	0.0316247	0.0232494		0.0249312	0.0322661	0.0247635
28	44	0	12	1779.04	5.59918	5.58779			0.165836	0.317179	0.332973		0.14289	0.264601	0.276525		0.0229465	0.0525775	0.0564482	0.131972		0.234054	0.536291	0.575772	1.34612		0.00581637	0.00583451	0.0118768		0.0108021	0.0189011	0.0140914
31	38	0	5	888.482	4.54592	4.54041			0.242847	0.329513	0.346361		0.211919	0.308409	0.306136		0.0309282	0.021104	0.0402259	0.0922581		0.131445	0.089692	0.17096	0.392097		0.0220998	0.0148645	0.0188656		0.0439245	0.0114795	0.0167061
36	44	0	5	866.498	4.55581	4.55108			0.205499	0.300996	0.310792		0.184952	0.277087	0.265408		0.0205478	0.0239092	0.0453845	0.0898414		0.087328	0.101614	0.192884	0.381826		0.0143776	0.0123264	0.0183329		0.0186729	0.0174824	0.0141304
45	53	0	7	880.405	4.2677	4.26188			0.0468976	0.108319	0.137688		0.057343	0.116787	0.138888		-0.0104454	-0.00846773	-0.0012	-0.0201131		-0.06215	-0.050383	-0.00714	-0.119673		0.0175553	0.0209437	0.0175776		0.0155292	0.016657	0.0182978
45	59	0	13	1522.74	4.13156	4.11953			0.042668	0.0985471	0.145233		0.0528026	0.103384	0.152374		-0.0101347	-0.00483729	-0.00714063	-0.0221126		-0.111988	-0.053452	-0.078904	-0.244344		0.00776308	0.00835548	0.0149608		0.011151	0.00559077	0.0145744
45	62	0	16	1823.9	4.62986	4.62726			0.0303922	0.0715891	0.115388		0.0345503	0.0746741	0.116053		-0.00415809	-0.003085	-0.000665221	-0.00790831		-0.05655	-0.041956	-0.009047	-0.107553		0.00688801	0.00463838	0.00819779		0.00542522	0.00450346	0.00643294
45	63	0	17	1951.96	4.62374	4.62187			0.0197732	0.0657473	0.100008		0.0239463	0.0693194	0.101222		-0.00417308	-0.00357211	-0.00121377	-0.00895896		-0.060301	-0.051617	-0.017539	-0.129457		0.00546208	0.00562353	0.00758574		0.00705107	0.00624657	0.00610104
47	53	0	5	680.289	3.68985	3.68339			0.0326631	0.0931998	0.137039		0.0485722	0.100418	0.0765136		-0.0159092	-0.00721812	0.0605252	0.0373979		-0.067614	-0.030677	0.257232	0.158941		0.0111198	0.0285416	0.0394574		0.00969271	0.0462664	0.0172386
63	75	0	12	1487.72	5.75676	5.75059			0.112449	0.243064	0.290376		0.131833	0.233334	0.287313		-0.0193841	0.00973049	0.00306275	-0.00659088		-0.197718	0.099251	0.03124	-0.067227		0.0121009	0.0134475	0.00856647		0.0127171	0.0104992	0.0102069
64	75	0	11	1359.66	5.71669	5.68384			0.1261	0.244896	0.303936		0.116808	0.253767	0.286747		0.00929219	-0.00887123	0.0171881	0.0176091		0.086882	-0.082946	0.160709	0.164645		0.0203163	0.0209631	0.0221636		0.0171653	0.0175886	0.0209268
68	75	0	7	890.404	5.60028	5.59202			0.182244	0.372238	0.446667		0.170773	0.366322	0.425851		0.0114701	0.00591613	0.0208155	0.0382017		0.068247	0.035201	0.123852	0.2273		0.00799798	0.0147188	0.0153365		0.0093395	0.00851126	0.0164313
76	89	0	13	1507.6	4.38034	4.36785			0.0339249	0.0492135	0.0694194		0.0281218	0.0507968	0.0777301		0.00580308	-0.00158335	-0.00831077	-0.00409104		0.064124	-0.017496	-0.091834	-0.045206		0.0123483	0.0120519	0.0116882		0.0140805	0.0127871	0.0186832
77	89	0	12	1376.56	3.69421	3.68258			0.00739676	0.0371952	0.060972		0.0131931	0.0410265	0.0559877		-0.00579637	-0.00383127	0.00498422	-0.00464343		-0.059123	-0.039079	0.050839	-0.047363		0.00946245	0.0102306	0.0103473		0.0103861	0.00948059	0.0097801
93	99	0	6	756.305	3.92362	3.91696			0.237249	0.288153	0.324822		0.235981	0.282946	0.331864		0.00126824	0.00520608	-0.00704216	-0.000567843		0.006468	0.026551	-0.035915	-0.002896		0.00688725	0.00699804	0.00924725		0.0179761	0.00760275	0.012609
93	101	0	8	942.369	4.00023	3.99353			0.23039	0.333981	0.383733		0.237955	0.343693	0.383804		-0.00756544	-0.00971206	-7.10294e-05	-0.0173485		-0.051445	-0.066042	-0.000483	-0.11797		0.00468235	0.0113979	0.00965485		0.0203674	0.00925162	0.0195585
94	101	0	7	841.321	3.41446	3.40862			0.204433	0.359114	0.394425		0.246928	0.365573	0.407576		-0.0424951	-0.00645899	-0.0131503	-0.0621044		-0.252846	-0.038431	-0.078244	-0.369521		0.0109704	0.0105892	0.00966975		0.0162116	0.0196106	0.0139289
102	115	0	13	1583.89	5.55733	5.54855			0.0006981	0.00584036	0.0124474		-0.00790778	0.00437321	0.0127655		0.00860588	0.00146715	-0.0003181	0.00975493		0.095095	0.016212	-0.003515	0.107792		0.00632045	0.00682706	0.00975629		0.0071019	0.00632308	0.00837774
104	110	0	6	843.468	3.4244	3.41993			-0.0116549	0.00961863	0.0146322		-0.0141661	-0.0031849	0.000587059		0.00251118	0.0128035	0.0140451	0.0293598		0.012807	0.065298	0.07163	0.149735		0.00836647	0.00847961	0.0103463		0.0085802	0.0149463	0.013849
104	115	0	11	1399.77	5.42041	5.40988			-0.00318727	0.0102353	0.0168198		0.00791219	0.0110176	0.0155221		-0.0110995	-0.000782353	0.00129765	-0.0105842		-0.10378	-0.007315	0.012133	-0.098962		0.011109	0.0160525	0.0167599		0.0130858	0.0104672	0.00995326
105	115	0	10	1271.71	5.40178	5.38688			-0.00387824	0.00439718	0.0173145		2.58824e-05	0.00841859	0.017662		-0.00390412	-0.00402141	-0.000347529	-0.00827306		-0.033185	-0.034182	-0.002954	-0.070321		0.0123038	0.00718835	0.00743082		0.00822718	0.00757165	0.008262
105	118	0	12	1594.93	6.76276	6.752			0.00764373	0.0137248	0.0127686		-0.000473039	0.00126941	0.0314225		0.00811676	0.0124554	-0.0186539	0.00191824		0.082791	0.127045	-0.19027	0.019566		0.0207522	0.0130593	0.0131831		0.0128329	0.0117693	0.0288569
113	119	0	4	754.453	4.64585	4.6423			0.322901	0.438069	0.498424		0.330342	0.436537	0.520039		-0.00744088	0.00153235	-0.0216141	-0.0275226		-0.025299	0.00521	-0.073488	-0.093577		0.0124547	0.0156432	0.0197124		0.0134365	0.0121665	0.0120053
114	121	0	5	898.47	5.78993	5.77293			0.131288	0.209662	0.209896		0.126281	0.186294	0.21078		0.00500682	0.0233673	-0.000884471	0.0274896		0.021279	0.099311	-0.003759	0.116831		0.0123494	0.0281798	0.013132		0.0366887	0.022584	0.0250607
129	137	0	8	983.504	5.24	5.22903			0.204792	0.289728	0.319549		0.225149	0.327614	0.352397		-0.0203578	-0.0378857	-0.0328482	-0.0910918		-0.138433	-0.257623	-0.223368	-0.619424		0.0247959	0.0108128	0.0154691		0.0166124	0.00685647	0.0149291
138	145	0	7	832.46	5.4465	5.43209			0.107677	0.131491	0.144985		0.110454	0.131347	0.144659		-0.00277697	0.000143866	0.000326555	-0.00230655		-0.016523	0.000856	0.001943	-0.013724		0.0101637	0.00737176	0.00931412		0.00852924	0.00751546	0.00836807
138	149	0	11	1236.6	6.01353	6.00661			0.197874	0.294617	0.309111		0.201371	0.30204	0.300731		-0.00349701	-0.00742332	0.00838032	-0.00254		-0.032697	-0.069408	0.078356	-0.023749		0.011974	0.0154508	0.0163019		0.0124095	0.0157345	0.0156913
140	149	0	9	1006.49	5.16015	5.1395			0.250106	0.394703	0.408281		0.25897	0.360638	0.370981		-0.00886471	0.0340648	0.0372991	0.0624992		-0.067815	0.260596	0.285338	0.478119		0.00607908	0.00453007	0.00394092		0.00572052	0.0195305	0.0239792
142	149	0	7	850.398	4.4281	4.4217			0.343285	0.509356	0.528119		0.341406	0.523178	0.541067		0.00187983	-0.0138227	-0.0129479	-0.0248908		0.011185	-0.082245	-0.07704	-0.1481		0.00788975	0.00917042	0.0172289		0.0108111	0.013017	0.010622
143	149	0	6	751.329	6.01944	6.01635			0.228719	0.358336	0.36747		0.243125	0.382051	0.382414		-0.0144065	-0.0237151	-0.0149435	-0.0530651		-0.073473	-0.120947	-0.076212	-0.270632		0.0121816	0.00943608	0.0178041		0.0127394	0.00942353	0.0153504
147	155	0	8	981.419	4.10883	4.0949			0.242524	0.256905	0.262012		0.260721	0.252795	0.256903		-0.0181978	0.00411059	0.00510853	-0.00897868		-0.123745	0.027952	0.034738	-0.061055		0.0211891	0.0207341	0.020474		0.0215722	0.02209	0.0264732
150	156	0	6	807.337	3.47954	3.46557			0.0763375	0.110168	0.127076		0.0840818	0.120224	0.137424		-0.00774431	-0.0100555	-0.0103478	-0.0281476		-0.039496	-0.051283	-0.052774	-0.143553		0.0141704	0.0138706	0.0152459		0.0134345	0.013562	0.0136825
157	164	0	7	911.429	3.65892	3.64897			0.104731	0.281389	0.330265		0.110665	0.27519	0.339298		-0.00593395	0.00619832	-0.00903328	-0.00876891		-0.035307	0.03688	-0.053748	-0.052175		0.0142679	0.0130207	0.016341		0.0166948	0.0132109	0.0155479
157	173	0	16	1739.87	4.72503	4.7218			0.087811	0.223994	0.284402		0.100159	0.219931	0.289925		-0.0123481	0.00406279	-0.00552324	-0.0138085		-0.167934	0.055254	-0.075116	-0.187796		0.00929279	0.00886537	0.00972625		0.0104233	0.00868015	0.0138063
157	174	0	17	1854.9	4.73552	4.72742			0.110554	0.233876	0.274615		0.104424	0.21791	0.265707		0.0061299	0.0159656	0.00890803	0.0310035		0.088577	0.230703	0.128721	0.448001		0.0153383	0.0154315	0.0158929		0.0151866	0.0165427	0.0193977
162	177	0	15	1676.86	4.96978	4.96393			0.118585	0.245983	0.274371		0.13549	0.24645	0.280367		-0.0169056	-0.000467216	-0.00599592	-0.0233688		-0.215547	-0.005957	-0.076448	-0.297952		0.0100278	0.0161885	0.0181088		0.0125163	0.010301	0.0125278
163	174	0	11	1205.61	3.30855	3.27651			0.108264	0.18206	0.212958		0.119058	0.196639	0.225918		-0.0107932	-0.014579	-0.0129604	-0.0383326		-0.100916	-0.136314	-0.12118	-0.35841		0.00989765	0.011708	0.0145922		0.0106456	0.00995059	0.0118437
163	177	0	14	1545.82	4.83302	4.82546			0.164904	0.273081	0.303225		0.189608	0.284327	0.307137		-0.0247045	-0.0112461	-0.00391168	-0.0398623		-0.293983	-0.133829	-0.046549	-0.474361		0.00805202	0.011546	0.0135123		0.0103934	0.0101436	0.0102476
165	177	0	12	1302.7	5.07005	5.05905			0.184688	0.285388	0.291104		0.187772	0.276841	0.301073		-0.00308402	0.00854706	-0.00996902	-0.00450598		-0.031457	0.08718	-0.101684	-0.045961		0.00973392	0.00953961	0.0126301		0.018861	0.0148094	0.0157467
175	181	0	6	778.409	5.57703	5.57125			0.183012	0.329375	0.348192		0.160292	0.389558	0.397227		0.0227204	-0.0601829	-0.0490345	-0.0864971		0.115874	-0.306933	-0.250076	-0.441135		0.020959	0.0195833	0.0385384		0.0153082	0.0184976	0.0361178
182	192	0	9	1424.64	6.0529	6.05052			0.0379163	0.110105	0.121738		0.0331563	0.102318	0.129428		0.00476	0.00778654	-0.0076902	0.00485634		0.036414	0.059567	-0.05883	0.037151		0.0336021	0.0342344	0.0330379		0.0191438	0.0208021	0.0215759
187	193	0	5	903.403	6.14587	6.14186			0.0557624	0.189629	0.204181		0.0648713	0.190134	0.211164		-0.00910894	-0.000504471	-0.00698235	-0.0165958		-0.038713	-0.002144	-0.029675	-0.070532		0.0174395	0.0154299	0.0161031		0.0163732	0.0160466	0.0167419
193	202	0	8	1174.65	5.28462	5.27754			0.0388968	0.171659	0.253538		0.0532753	0.173554	0.270169		-0.0143785	-0.00189471	-0.0166315	-0.0329047		-0.097774	-0.012884	-0.113094	-0.223752		0.0124159	0.0154547	0.0191029		0.0138997	0.0172579	0.0214153
196	202	0	5	819.425	5.0561	5.05145			0.0513066	0.171756	0.252781		0.0465042	0.183072	0.263656		0.00480235	-0.0113155	-0.0108741	-0.0173873		0.02041	-0.048091	-0.046215	-0.073896		0.0163374	0.0144384	0.0182835		0.0181833	0.0163054	0.0148522
206	214	0	8	942.537	3.37363	3.37151			0.0602962	0.190608	0.299027		0.0502634	0.202885	0.310227		0.0100328	-0.0122774	-0.0112001	-0.0134447		0.068223	-0.083486	-0.076161	-0.091424		0.0147178	0.0217622	0.0143687		0.0264775	0.0203534	0.0203528
206	230	0	22	2445.36	4.47604	4.46159			0.264934	0.361658	0.488522		0.250149	0.358706	0.491371		0.0147857	0.00295193	-0.00284861	0.014889		0.276493	0.055201	-0.053269	0.278425		0.0121492	0.0175513	0.014348		0.012155	0.00544872	0.0139175
210	216	0	6	701.358	5.91127	5.91033			0.0214465	0.0964624	0.107681		0.0291912	0.105089	0.110065		-0.00774471	-0.00862647	-0.00238373	-0.0187549		-0.039498	-0.043995	-0.012157	-0.09565		0.00818216	0.00698176	0.00810333		0.00847647	0.00717294	0.0100967
213	232	0	17	1934.05	4.39894	4.39813			0.283817	0.397041	0.504312		0.297881	0.409345	0.527989		-0.0140634	-0.012304	-0.0236776	-0.0500451		-0.203216	-0.177793	-0.342142	-0.723151		0.00569384	0.00862478	0.0129069		0.00822574	0.00318263	0.0168419
214	221	0	7	672.367	4.23878	4.23018			0.0540405	0.170054	0.234892		0.0548689	0.177504	0.24654		-0.000828403	-0.00745025	-0.0116477	-0.0199264		-0.004929	-0.044329	-0.069304	-0.118562		0.00589445	0.00589496	0.0117333		0.0105496	0.00820454	0.0129861
215	232	0	15	1706.92	4.2662	4.25267			0.289634	0.364235	0.475571		0.315675	0.399438	0.498491		-0.0260413	-0.0352034	-0.0229198	-0.0841645		-0.332026	-0.448843	-0.292228	-1.0731		0.0103148	0.0177348	0.0322953		0.00855765	0.00638149	0.0153127
230	236	0	6	701.419	4.99973	4.99627			0.166775	0.360826	0.421734		0.192532	0.372073	0.442446		-0.0257571	-0.0112471	-0.0207125	-0.0577167		-0.131361	-0.05736	-0.105634	-0.294355		0.0110245	0.0113241	0.0119804		0.00907235	0.00911667	0.0179984
231	237	0	6	716.394	4.25861	4.2526			0.107704	0.256714	0.345228		0.0904249	0.264831	0.336991		0.0172786	-0.00811784	0.00823745	0.0173982		0.088121	-0.041401	0.042011	0.088731		0.0202673	0.013388	0.0189314		0.029849	0.0336545	0.0332929
233	240	0	7	901.547	4.99517	4.99059			0.176939	0.43471	0.509854		0.255989	0.427846	0.508633		-0.0790496	0.0068642	0.0012205	-0.0709649		-0.470345	0.040842	0.007262	-0.422241		0.0305711	0.0171782	0.0252897		0.0102909	0.00904891	0.0110746
251	261	0	10	1228.7	4.16857	4.15598			0.251434	0.443863	0.466126		0.277435	0.44908	0.475265		-0.0260016	-0.00521671	-0.00913988	-0.0403582		-0.221014	-0.044342	-0.077689	-0.343045		0.0145572	0.0173355	0.0165882		0.0142584	0.0139574	0.0169736
252	261	0	9	1115.62	3.6451	3.63537			0.238971	0.385221	0.42914		0.275418	0.412273	0.442691		-0.0364473	-0.0270523	-0.0135505	-0.0770501		-0.278822	-0.20695	-0.103661	-0.589433		0.00768314	0.00958392	0.015672		0.0132959	0.012314	0.0316583
252	262	0	10	1228.7	4.62457	4.61101			0.198436	0.323818	0.354861		0.197725	0.330083	0.36998		0.000711647	-0.00626518	-0.0151182	-0.0206718		0.006049	-0.053254	-0.128505	-0.17571		0.00624635	0.00960859	0.0131266		0.00609153	0.0128524	0.00777012
252	264	0	12	1499.83	3.88063	3.87063			0.142839	0.2706	0.268994		0.143052	0.234987	0.274305		-0.000212255	0.0356127	-0.00531108	0.0300894		-0.002165	0.36325	-0.054173	0.306912		0.0132062	0.0135952	0.0153389		0.0108046	0.010102	0.00848961
263	274	0	11	1300.69	3.95767	3.87862			0.18252	0.2918	0.328559		0.187281	0.302384	0.336566		-0.0047615	-0.0105847	-0.00800674	-0.0233529		-0.04452	-0.098967	-0.074863	-0.21835		0.0158742	0.0126154	0.0109536		0.00989551	0.0125807	0.0128339
275	281	0	6	870.424	7.16047	6.85398			0.00899667	0.0290578	0.0681994		0.0138418	0.00870333	0.0536694		-0.0048451	0.0203545	0.01453	0.0300394		-0.02471	0.103808	0.074103	0.153201		0.0161849	0.0145625	0.0183545		0.0102086	0.0129206	0.0181631
281	289	0	7	890.437	4.9164	4.91471			0.0181108	0.107834	0.142559		0.0193111	0.101082	0.131609		-0.00120034	0.0067521	0.0109503	0.016502		-0.007142	0.040175	0.065154	0.098187		0.00565008	0.00827143	0.00819176		0.00744958	0.00973664	0.0128081
281	290	0	8	947.458	4.54561	4.54202			0.019986	0.0877247	0.122357		0.0194865	0.08679	0.11263		0.000499559	0.000934706	0.00972691	0.0111612		0.003397	0.006356	0.066143	0.075896		0.00932426	0.004585	0.0117588		0.00386044	0.00368441	0.00899324
282	289	0	6	743.368	4.20817	4.20514			0.0113478	0.0246233	0.0632102		0.0207196	0.0286025	0.0578345		-0.00937176	-0.00397922	0.00537569	-0.00797529		-0.047796	-0.020294	0.027416	-0.040674		0.0102484	0.0114729	0.00838549		0.00953353	0.0127102	0.00803784
290	298	0	8	844.489	3.90368	3.89999			0.162329	0.300056	0.3688		0.145469	0.245016	0.282308		0.0168597	0.0550401	0.0864913	0.158391		0.114646	0.374273	0.588141	1.07706		0.00770941	0.0202815	0.0523785		0.0186916	0.0125219	0.0239785
290	304	0	14	1386.76	4.90674	4.90167			0.115298	0.202997	0.250292		0.109841	0.170899	0.192666		0.00545731	0.0320987	0.0576259	0.0951819		0.064942	0.381975	0.685748	1.13266		0.00805185	0.0131897	0.00882958		0.00524336	0.0124823	0.0348489
291	300	0	9	971.588	4.90835	4.89971			0.245195	0.351759	0.416725		0.191848	0.313712	0.354508		0.0533475	0.0380475	0.062217	0.153612		0.408108	0.291063	0.47596	1.17513		0.0263579	0.0235848	0.0177013		0.0197459	0.0356728	0.0201499
291	302	0	11	1187.66	4.72429	4.71542			0.197853	0.288372	0.349203		0.163411	0.249068	0.297025		0.0344416	0.0393043	0.0521786	0.125924		0.322029	0.367495	0.48787	1.17739		0.0162047	0.0084538	0.0218699		0.0147532	0.015571	0.0193194
295	305	0	10	975.474	4.2895	4.28508			0.113453	0.157494	0.214248		0.0806394	0.149308	0.167187		0.0328134	0.00818553	0.0470614	0.0880604		0.278914	0.069577	0.400022	0.748513		0.00747882	0.0173549	0.0115934		0.0112135	0.00656482	0.0108006
299	305	0	6	632.325	3.75478	3.7462			-0.00881353	0.0296731	0.0511888		-0.00821333	0.021589	0.048642		-0.000600196	0.00808412	0.00254686	0.0100308		-0.003061	0.041229	0.012989	0.051157		0.00903725	0.00872	0.0126124		0.010749	0.00858392	0.0166047
301	310	0	9	1030.55	5.43923	5.41612			-0.0310654	-0.00637752	0.0204264		0.015611	0.00896209	0.00228614		-0.0466763	-0.0153396	0.0181403	-0.0438757		-0.357074	-0.117348	0.138773	-0.335649		0.0227556	0.0219315	0.0223812		0.0211422	0.0237548	0.0208297
303	310	0	7	814.478	4.72411	4.71899			-0.0203751	0.0135464	0.0101965		-0.000142353	0.00626588	0.0116054		-0.0202328	0.0072805	-0.00140891	-0.0143612		-0.120385	0.043319	-0.008383	-0.085449		0.0105657	0.0135699	0.0110106		0.0138503	0.0173254	0.0130301
311	317	0	5	869.423	6.42165	6.42015			0.0343809	0.0669795	0.123638		0.00479129	0.0428704	0.121228		0.0295896	0.0241092	0.00240965	0.0561085		0.125756	0.102464	0.010241	0.238461		0.0204202	0.0199261	0.0515428		0.0290238	0.0227593	0.0380096
311	321	0	8	1223.61	6.61664	6.60439			0.093591	0.13148	0.18392		0.0702856	0.117068	0.13309		0.0233054	0.0144119	0.0508299	0.0885472		0.158477	0.098001	0.345643	0.602121		0.00912735	0.0101271	0.0124826		0.0124803	0.00994118	0.0191401
315	321	0	4	764.398	6.61553	6.61198			0.0823262	0.137864	0.211052		0.0417838	0.0985282	0.140301		0.0405424	0.0393353	0.0707506	0.150628		0.137844	0.13374	0.240552	0.512136		0.0246726	0.0282421	0.0134691		0.0275562	0.00952294	0.0258456
317	323	0	5	761.456	6.894	6.88804			0.000966588	0.0133727	-0.00216706		0.00354518	-0.0205339	0.0107014		-0.00257859	0.0339066	-0.0128685	0.0184595		-0.010959	0.144103	-0.054691	0.078453		0.0148247	0.0140544	0.0142191		0.0278866	0.0136725	0.0250398
322	339	0	15	2150.15	5.69378	5.68029			0.00499898	0.0304179	0.0507907		0.00826447	0.0190454	0.018842		-0.00326549	0.0113725	0.0319487	0.0400557		-0.041635	0.144999	0.407346	0.51071		0.0129328	0.0112742	0.011978		0.0108144	0.0114198	0.0156054
381	387	0	6	648.371	4.55477	4.54779			0.0954035	0.134217	0.134382		0.0883194	0.120957	0.122991		0.00708412	0.01326	0.0113914	0.0317355		0.036129	0.067626	0.058096	0.161851		0.0147171	0.011952	0.0116588		0.0148884	0.0124863	0.0156084
405	411	0	6	744.414	5.51474	5.38566			0.0192767	0.0200794	0.0367678		0.000661176	0.018318	0.0295247		0.0186155	0.00176137	0.00724314	0.02762		0.094939	0.008983	0.03694	0.140862		0.0200369	0.020878	0.023182		0.025649	0.0198516	0.02168
452	458	0	5	810.422	7.27171	7.2672			-0.00248494	0.00777271	0.0507108		-0.0145984	0.00977812	0.00919247		0.0121134	-0.00200541	0.0415184	0.0516264		0.051482	-0.008523	0.176453	0.219412		0.0141941	0.0182536	0.0198647		0.0142842	0.0139562	0.0152518
459	466	0	7	709.351	4.95587	4.94986			0.0571906	0.135579	0.174401		0.0524671	0.0983671	0.0975187		0.00472353	0.0372119	0.0768825	0.118818		0.028105	0.221411	0.457451	0.706967		0.00757613	0.0140269	0.0160067		0.00629076	0.00963529	0.0178077
459	467	0	8	872.415	5.45499	5.44582			0.0380735	0.0929174	0.120687		0.0365734	0.0689324	0.0664741		0.00150015	0.023985	0.0542132	0.0796984		0.010201	0.163098	0.36865	0.541949		0.013044	0.00667353	0.00860882		0.00953368	0.0098975	0.0214775
486	492	0	5	740.492	6.44222	6.43963			0.0134231	0.0279645	0.0206073		-0.00915741	0.00266824	0.0130536		0.0225805	0.0252962	0.00755365	0.0554304		0.095967	0.107509	0.032103	0.235579		0.0161711	0.0167572	0.0131141		0.00745365	0.00951529	0.00891976
486	493	0	6	843.501	6.56934	6.56678			-0.00426333	0.0110086	0.00427412		-0.0263569	-0.00143863	-0.018802		0.0220935	0.0124473	0.0230761	0.0576169		0.112677	0.063481	0.117688	0.293846		0.0149212	0.0129182	0.0168249		0.0109429	0.0225349	0.0231627
520	535	0	15	1790.87	4.9818	4.96044			0.161958	0.291386	0.328641		0.0149944	0.0707958	0.0780472		0.146964	0.22059	0.250594	0.618148		1.87379	2.81252	3.19508	7.88139		0.0120214	0.0100726	0.0095349		0.0109189	0.00968329	0.0129198
556	564	0	7	1065.61	6.58766	6.57931			-0.0111002	0.0571242	0.11234		0.0117558	0.0844716	0.102977		-0.022856	-0.0273474	0.00936286	-0.0408405		-0.135993	-0.162717	0.055709	-0.243001		0.0118042	0.0242274	0.0218118		0.0209474	0.0166306	0.0190617
557	563	0	5	805.457	5.34686	5.33564			0.065752	0.236892	0.27914		0.0780348	0.182074	0.196766		-0.0122828	0.0548179	0.0823741	0.124909		-0.052202	0.232976	0.35009	0.530864		0.0100948	0.0296979	0.0362904		0.0214856	0.0208127	0.015304
557	564	0	6	918.541	6.19683	6.19545			0.0880412	0.205884	0.274231		0.0722857	0.148351	0.219634		0.0157555	0.0575331	0.0545973	0.127886		0.080353	0.293419	0.278446	0.652218		0.0249731	0.0229967	0.021289		0.0218125	0.0257976	0.0226465
557	572	0	13	1805.91	6.31351	6.29704			0.153585	0.308671	0.356553		0.163582	0.320543	0.368233		-0.0099971	-0.0118716	-0.0116796	-0.0335483		-0.110468	-0.131181	-0.12906	-0.370709		0.0199669	0.00993195	0.0125217		0.00988063	0.0101889	0.0105848
565	572	0	6	906.384	5.55326	5.54693			0.0359624	0.0715304	0.0992804		0.031742	0.0633627	0.0827549		0.00422039	0.00816765	0.0165255	0.0289135		0.021524	0.041655	0.08428	0.147459		0.00517667	0.00676686	0.00842608		0.00688824	0.00956196	0.00606843
576	585	0	8	1013.53	4.30056	4.29338			0.163619	0.323284	0.408104		0.177313	0.331569	0.420657		-0.0136937	-0.00828529	-0.0125537	-0.0345326		-0.093117	-0.05634	-0.085365	-0.234822		0.00538441	0.00766941	0.0120716		0.00807456	0.0133369	0.0123862
576	591	0	14	1738.98	4.44007	4.43551			0.082135	0.198547	0.24122		0.0899771	0.196938	0.268854		-0.00784202	0.00160924	-0.0276339	-0.0338666		-0.09332	0.01915	-0.328843	-0.403013		0.00968454	0.00953849	0.0104021		0.00873723	0.00880479	0.0107384
576	592	0	15	1853.02	4.1645	4.15767			0.0870622	0.176904	0.233168		0.0972538	0.189918	0.242305		-0.0101916	-0.013014	-0.00913749	-0.0323431		-0.129943	-0.165928	-0.116503	-0.412374		0.00847106	0.00729208	0.0138549		0.00992965	0.0122242	0.00879443
576	593	0	16	1982.07	4.35131	4.34814			0.0779899	0.161713	0.205092		0.080289	0.166624	0.219489		-0.00229912	-0.00491191	-0.0143964	-0.0216074		-0.031268	-0.066802	-0.195791	-0.293861		0.0105302	0.00749507	0.00764743		0.00838243	0.00991625	0.0116574
576	597	0	20	2482.3	5.33345	5.32855			0.0499997	0.113928	0.134364		0.0375924	0.0922625	0.147029		0.0124074	0.0216658	-0.0126657	0.0214074		0.210925	0.368318	-0.215317	0.363926		0.00862176	0.011415	0.00626829		0.0122981	0.00454276	0.00992271
579	585	0	5	673.315	4.29817	4.29178			0.134069	0.306323	0.374907		0.155613	0.324498	0.389454		-0.0215438	-0.0181746	-0.0145475	-0.0542659		-0.091561	-0.077242	-0.061827	-0.23063		0.0134565	0.00687106	0.011188		0.00808424	0.00511247	0.0186572
586	593	0	7	987.558	3.20976	3.14355			0.0549881	0.0196492	0.0205301		-0.0100734	0.0121598	0.029015		0.0650615	0.00748941	-0.00848487	0.0640661		0.387116	0.044562	-0.050485	0.381193		0.02102	0.0111229	0.0216519		0.0101862	0.0197	0.0103281
586	597	0	11	1487.8	4.18184	4.16843			0.0169589	0.00603572	0.0176422		0.00569048	0.00832995	0.0139291		0.0112684	-0.00229422	0.00371316	0.0126874		0.10536	-0.021451	0.034718	0.118627		0.0184698	0.00814749	0.0107126		0.0217484	0.0192736	0.0168125
594	610	0	16	2071.05	5.22897	5.2207			0.0536349	0.110851	0.136972		0.045692	0.135394	0.155474		0.00794287	-0.0245427	-0.0185012	-0.035101		0.108023	-0.333781	-0.251616	-0.477374		0.0111868	0.00911875	0.0111867		0.00663801	0.0119318	0.00723044
598	609	0	11	1423.74	3.85439	3.84671			0.13216	0.23928	0.288697		0.127194	0.232923	0.274192		0.00496588	0.00635636	0.014505	0.0258273		0.046431	0.059432	0.135622	0.241485		0.0269921	0.0109493	0.0176796		0.0113631	0.0118282	0.0134283
610	616	0	6	711.346	5.87973	5.87413			0.00617765	0.0531222	0.103392		0.013098	0.052382	0.105721		-0.00692039	0.000740196	-0.00232941	-0.00850961		-0.035294	0.003775	-0.01188	-0.043399		0.00962686	0.0094798	0.0117908		0.0098649	0.0138494	0.0100425
610	617	0	7	858.414	7.21589	7.21291			0.0463739	0.14302	0.19339		0.0603118	0.151636	0.190988		-0.0139378	-0.00861597	0.00240151	-0.0201523		-0.08293	-0.051265	0.014289	-0.119906		0.0136054	0.00718403	0.00887697		0.0120339	0.00725193	0.00842252
610	625	0	15	1599.77	5.76636	5.75321			0.142084	0.269531	0.312147		0.143697	0.288603	0.323619		-0.00161271	-0.0190718	-0.0114729	-0.0321573		-0.020562	-0.243165	-0.146279	-0.410006		0.00942518	0.00935655	0.0113345		0.00947231	0.00882322	0.00918722
610	628	0	18	1930.96	6.68638	6.67812			0.0982786	0.207038	0.240049		0.101071	0.204132	0.240467		-0.00279261	0.00290614	-0.00041719	-0.00030366		-0.042727	0.044464	-0.006383	-0.004646		0.00744641	0.00713484	0.00760039		0.00794987	0.00716745	0.0121925
611	617	0	6	711.346	6.5689	6.56337			0.0725567	0.175146	0.226614		0.0811053	0.183767	0.229873		-0.00854863	-0.00862098	-0.00325902	-0.0204286		-0.043598	-0.043967	-0.016621	-0.104186		0.0100114	0.00942392	0.00967471		0.0110435	0.00903196	0.0112161
611	628	0	17	1783.89	6.30564	6.29263			0.120438	0.238631	0.285958		0.123706	0.233464	0.280283		-0.00326761	0.0051674	0.00567488	0.00757467		-0.047217	0.074669	0.082002	0.109454		0.00439675	0.00591176	0.00420706		0.00766298	0.00827149	0.00972747
615	628	0	13	1442.72	6.28749	6.28396			0.1236	0.271912	0.28967		0.142371	0.268745	0.295356		-0.018771	0.00316715	-0.00568633	-0.0212901		-0.207419	0.034997	-0.062834	-0.235256		0.00973195	0.0103529	0.0105685		0.0153062	0.0105224	0.0132196
616	628	0	12	1295.65	5.62141	5.61787			0.119405	0.281387	0.286363		0.148113	0.276572	0.290355		-0.0287082	0.0048151	-0.00399118	-0.0278843		-0.292824	0.049114	-0.04071	-0.28442		0.014382	0.0109656	0.0109839		0.0123759	0.011292	0.0165013
617	628	0	11	1238.63	5.50329	5.48785			0.086453	0.208538	0.238595		0.0994934	0.216115	0.236616		-0.0130403	-0.00757775	0.00197861	-0.0186395		-0.121927	-0.070852	0.0185	-0.174279		0.00796406	0.00789465	0.00877465		0.00884674	0.00973241	0.0143125
629	646	0	16	2043.01	4.84785	4.84578			0.143709	0.210687	0.244898		0.148555	0.213049	0.230048		-0.00484559	-0.00236147	0.0148503	0.00764324		-0.0659	-0.032116	0.201964	0.103948		0.01723	0.0171096	0.0204606		0.0200206	0.0196988	0.0137153
634	641	0	6	959.422	4.10732	4.09443			0.325588	0.33219	0.344353		0.319988	0.328393	0.332931		0.0055998	0.00379647	0.0114216	0.0208178		0.028559	0.019362	0.05825	0.106171		0.00913353	0.00854255	0.012932		0.0115239	0.0170522	0.012438
634	646	0	11	1500.71	4.01445	4.00157			0.185398	0.22866	0.28916		0.172804	0.231912	0.294907		0.0125938	-0.00325251	-0.00574642	0.00359487		0.117752	-0.030411	-0.053729	0.033612		0.0173058	0.013641	0.0238735		0.0141341	0.0177091	0.0155218
635	641	0	5	773.342	4.10537	4.09786			0.233547	0.273664	0.274178		0.241919	0.284963	0.286815		-0.008372	-0.0112993	-0.0126365	-0.0323078		-0.035581	-0.048022	-0.053705	-0.137308		0.0181864	0.00705012	0.0163704		0.0376591	0.0132325	0.0145569
642	648	0	6	774.436	3.5816	3.57241			0.148585	0.189346	0.250514		0.138047	0.197078	0.258411		0.0105384	-0.00773157	-0.00789686	-0.00509		0.053746	-0.039431	-0.040274	-0.025959		0.00852275	0.0104337	0.00898275		0.0101455	0.0164724	0.0264722
650	660	0	10	1292.71	3.70675	3.6983			0.259145	0.362155	0.479555		0.249956	0.363361	0.466835		0.00918894	-0.00120624	0.0127201	0.0207028		0.078106	-0.010253	0.108121	0.175974		0.0106407	0.0171627	0.0127745		0.0324132	0.0271727	0.0309779
650	662	0	12	1494.78	4.60035	4.5912			0.217324	0.327923	0.445718		0.205196	0.368976	0.480509		0.012128	-0.0410526	-0.0347907	-0.0637153		0.123706	-0.418737	-0.354865	-0.649896		0.016754	0.0091202	0.0278637		0.0102748	0.022008	0.0105106
650	664	0	14	1740.92	5.66805	5.65447			0.196841	0.335676	0.468857		0.181617	0.331611	0.471831		0.0152244	0.00406513	-0.00297378	0.0163157		0.18117	0.048375	-0.035388	0.194157		0.0110472	0.0112078	0.032892		0.0145082	0.0114893	0.0174813
652	660	0	8	1065.57	3.97147	3.9627			0.300392	0.39751	0.491627		0.320368	0.438486	0.521821		-0.0199757	-0.040976	-0.0301935	-0.0911453		-0.135835	-0.278637	-0.205316	-0.619788		0.0128101	0.0138104	0.025636		0.0140549	0.0252	0.0294909
655	663	0	8	1038.53	5.12769	5.12234			0.26089	0.434828	0.582173		0.265777	0.439784	0.579842		-0.00488721	-0.00495603	0.00233132	-0.00751191		-0.033233	-0.033701	0.015853	-0.051081		0.0121403	0.00875456	0.0167463		0.0248182	0.0122604	0.0175066
655	664	0	9	1185.6	6.2616	6.25604			0.216595	0.359024	0.500904		0.220422	0.352747	0.516635		-0.0038268	0.00627712	-0.0157306	-0.0132803		-0.029275	0.04802	-0.120339	-0.101594		0.0251664	0.0205698	0.0359046		0.0312076	0.0269173	0.0307576
664	671	0	6	892.493	7.37837	7.37745			0.101815	0.342076	0.460437		0.102849	0.344506	0.465545		-0.00103431	-0.00243039	-0.00510765	-0.00857235		-0.005275	-0.012395	-0.026049	-0.043719		0.0141445	0.00909137	0.0273086		0.0166969	0.00815745	0.0218237
664	673	0	8	1120.6	7.22004	7.21732			0.187131	0.486856	0.606554		0.190694	0.496705	0.608436		-0.00356221	-0.00984838	-0.00188206	-0.0152926		-0.024223	-0.066969	-0.012798	-0.10399		0.011831	0.00562853	0.0194009		0.00836926	0.00737779	0.0216647
666	673	0	6	902.498	6.46878	6.46586			0.212041	0.521167	0.6408		0.18978	0.525298	0.625777		0.0222616	-0.00413137	0.0150235	0.0331537		0.113534	-0.02107	0.07662	0.169084		0.0119906	0.0132561	0.0231449		0.011711	0.0126347	0.0181631
674	680	0	6	666.346	5.28327	5.274			0.388033	0.474189	0.507293		0.41599	0.509906	0.520342		-0.0279569	-0.0357175	-0.0130496	-0.0767239		-0.14258	-0.182159	-0.066553	-0.391292		0.0216153	0.0132771	0.02227		0.0168518	0.0202349	0.0108612
674	681	0	7	781.373	4.9405	4.93355			0.347161	0.424659	0.473938		0.373281	0.454764	0.495042		-0.0261197	-0.0301049	-0.021104	-0.0773286		-0.155412	-0.179124	-0.125569	-0.460105		0.0111297	0.00994101	0.0175661		0.0142541	0.00744605	0.0152711
674	682	0	8	928.441	6.70075	6.6982			0.258332	0.332821	0.37442		0.27268	0.336409	0.380899		-0.0143479	-0.00358765	-0.00647882	-0.0244144		-0.097566	-0.024396	-0.044056	-0.166018		0.00861544	0.0113362	0.00976853		0.0112859	0.00974721	0.0103444
682	697	0	15	1798.93	5.50232	5.49233			0.0805965	0.162432	0.167679		0.106476	0.171746	0.169424		-0.025879	-0.00931404	-0.00174596	-0.036939		-0.329957	-0.118754	-0.022261	-0.470972		0.00821976	0.00915012	0.00837686		0.0187666	0.0100056	0.00760243
682	702	0	20	2381.26	5.41582	5.40644			0.0669807	0.113336	0.114364		0.0769041	0.11082	0.118939		-0.00992341	0.00251571	-0.00457512	-0.0119828		-0.168698	0.042767	-0.077777	-0.203708		0.00905506	0.00821035	0.00970765		0.015305	0.0106362	0.0131534
684	702	0	18	2105.15	4.60117	4.58568			0.0856105	0.143419	0.154749		0.0923735	0.153994	0.165162		-0.00676294	-0.0105753	-0.0104128	-0.027751		-0.103473	-0.161802	-0.159316	-0.424591		0.00558281	0.00899582	0.00621882		0.022299	0.0102058	0.0109336
685	695	0	10	1180.63	4.36842	4.35632			0.165277	0.281571	0.281789		0.179141	0.276563	0.304016		-0.0138641	0.00500776	-0.0222271	-0.0310834		-0.117845	0.042566	-0.18893	-0.264209		0.0152315	0.0146628	0.0206748		0.0157688	0.02584	0.0161104
685	697	0	12	1409.74	4.00943	4.00003			0.150165	0.2438	0.239057		0.169962	0.232709	0.25224		-0.0197971	0.0110906	-0.013183	-0.0218895		-0.20193	0.113124	-0.134467	-0.223273		0.0187477	0.0140793	0.0129163		0.0101955	0.0109203	0.00973657
685	702	0	17	1992.06	4.36727	4.35975			0.0768067	0.142468	0.15653		0.100131	0.151302	0.159789		-0.0233242	-0.00883398	-0.00325841	-0.0354166		-0.337035	-0.127651	-0.047084	-0.51177		0.00691862	0.0038045	0.00729093		0.0107113	0.00670706	0.00902138
686	702	0	16	1878.98	4.36607	4.36308			0.099552	0.161287	0.177293		0.115974	0.176454	0.179009		-0.0164217	-0.0151672	-0.00171647	-0.0333054		-0.223335	-0.206274	-0.023344	-0.452953		0.0186432	0.00916132	0.010666		0.0132571	0.00869265	0.0087275
687	702	0	15	1763.95	4.15061	4.11207			0.0837083	0.132175	0.151338		0.0921361	0.140628	0.144898		-0.00842776	-0.00845302	0.00644008	-0.0104407		-0.107454	-0.107776	0.082111	-0.133119		0.00655231	0.00774118	0.00849584		0.00946133	0.00638384	0.00634925
696	702	0	6	830.448	3.48408	3.47325			0.0378651	0.0698588	0.0692124		0.0731073	0.0739806	0.0752718		-0.0352422	-0.00412176	-0.00605941	-0.0454233		-0.179735	-0.021021	-0.030903	-0.231659		0.0194712	0.0243118	0.0227251		0.0222196	0.0242647	0.0322575
703	713	0	9	1195.61	4.51676	4.50615			0.0197514	0.0434125	0.128647		0.0507024	0.070742	0.146347		-0.030951	-0.0273294	-0.0177003	-0.0759807		-0.236775	-0.20907	-0.135407	-0.581252		0.0193024	0.0121647	0.0111967		0.0116443	0.0222007	0.0132591
704	713	0	8	1082.53	4.30712	4.3009			0.0546699	0.111709	0.145312		0.0739901	0.0985965	0.159802		-0.0193203	0.0131122	-0.0144903	-0.0206984		-0.131378	0.089163	-0.098534	-0.140749		0.0169025	0.0344769	0.0211663		0.0179865	0.016321	0.0225038
706	713	0	6	882.45	4.21433	4.20524			0.0390812	0.0655208	0.149546		0.0835333	0.0594457	0.140616		-0.0444522	0.0060751	0.0089302	-0.0294469		-0.226706	0.030983	0.045544	-0.150179		0.0262888	0.0137043	0.0168653		0.0257825	0.0190661	0.020501
706	714	0	7	983.498	3.79091	3.78098			0.0371941	0.0708445	0.127902		0.0370719	0.0829417	0.131552		0.000122185	-0.0120971	-0.00365025	-0.0156252		0.000727	-0.071978	-0.021719	-0.09297		0.0264664	0.0257279	0.038324		0.0300563	0.0342565	0.0333971
713	721	0	7	956.552	4.46888	4.45548			0.151795	0.26467	0.410154		0.163794	0.291372	0.437128		-0.0119992	-0.0267027	-0.0269736	-0.0656755		-0.071395	-0.158881	-0.160493	-0.390769		0.0128496	0.0129953	0.0194171		0.0181355	0.0182092	0.0392666
713	727	0	12	1673.85	5.50358	5.49604			0.12361	0.240405	0.336296		0.151701	0.255036	0.349113		-0.0280907	-0.0146318	-0.0128176	-0.0555401		-0.286525	-0.149244	-0.13074	-0.566509		0.00908608	0.0122656	0.0148873		0.0178735	0.00982441	0.0111169
714	721	0	6	843.468	4.0665	4.05887			0.0551073	0.193246	0.348561		0.0735796	0.224635	0.380263		-0.0184724	-0.031389	-0.0317022	-0.0815635		-0.094209	-0.160084	-0.161681	-0.415974		0.00729725	0.00743941	0.0189804		0.0121767	0.00760647	0.0104443
714	727	0	11	1560.77	5.35848	5.34571			0.078937	0.199055	0.309866		0.0760744	0.211713	0.319762		0.00286257	-0.0126581	-0.00989626	-0.0196918		0.026765	-0.118353	-0.09253	-0.184118		0.00631904	0.0124684	0.017872		0.00760513	0.0046646	0.00527968
715	727	0	10	1459.72	5.36523	5.35398			0.0897001	0.194026	0.266496		0.140659	0.214298	0.302022		-0.0509593	-0.0202718	-0.0355262	-0.106757		-0.433154	-0.17231	-0.301973	-0.907437		0.0214409	0.0143388	0.0179049		0.0162208	0.0167739	0.0303615
728	738	0	10	1258.66	3.70546	3.69859			0.155967	0.270766	0.316366		0.177578	0.256635	0.320668		-0.0216108	0.0141315	-0.00430224	-0.0117815		-0.183692	0.120118	-0.036569	-0.100143		0.0109036	0.0105724	0.0145198		0.0111062	0.0128655	0.01494
728	739	0	11	1371.75	4.42472	4.4162			0.151326	0.243714	0.28947		0.170608	0.242372	0.291489		-0.0192829	0.00134182	-0.00201861	-0.0199597		-0.180295	0.012546	-0.018874	-0.186623		0.0212299	0.0236952	0.0253489		0.026544	0.0240449	0.0288522
728	741	0	13	1527.84	4.77789	4.77446			0.132927	0.211179	0.278442		0.146282	0.223906	0.281346		-0.0133548	-0.0127271	-0.00290353	-0.0289855		-0.147571	-0.140635	-0.032084	-0.32029		0.0157305	0.0165179	0.0223318		0.00758163	0.00861765	0.0147842
739	745	0	6	717.378	4.81224	4.8088			0.431836	0.54259	0.548848		0.430558	0.560567	0.572174		0.00127765	-0.0179767	-0.0233263	-0.0400253		0.006516	-0.091681	-0.118964	-0.204129		0.0248037	0.00518451	0.0125727		0.00859627	0.0131651	0.0195243
740	747	0	7	831.421	4.75874	4.7545			0.329181	0.474853	0.489756		0.369032	0.482624	0.492944		-0.0398509	-0.0077716	-0.00318807	-0.0508106		-0.237113	-0.046241	-0.018969	-0.302323		0.0106474	0.00625311	0.0110047		0.0103099	0.00775059	0.00915126
740	750	0	10	1146.6	5.77262	5.76563			0.232861	0.362041	0.388905		0.232707	0.364136	0.392391		0.000154235	-0.00209518	-0.00348553	-0.00542647		0.001311	-0.017809	-0.029627	-0.046125		0.0197748	0.00777447	0.00934576		0.0124854	0.0130311	0.0129196
741	747	0	6	774.399	4.66765	4.66618			0.366946	0.443531	0.458331		0.381287	0.458473	0.465022		-0.0143408	-0.0149414	-0.00669137	-0.0359735		-0.073138	-0.076201	-0.034126	-0.183465		0.00967333	0.014491	0.0141745		0.0118384	0.0114439	0.0130573
741	748	0	7	875.447	4.74824	4.7417			0.356528	0.503404	0.535217		0.352049	0.501634	0.55243		0.00447899	0.00176992	-0.0172133	-0.0109644		0.02665	0.010531	-0.102419	-0.065238		0.0163203	0.0099958	0.00742588		0.0176479	0.0115563	0.00834655
741	750	0	9	1089.58	5.71944	5.71222			0.253843	0.384967	0.412257		0.272352	0.394835	0.42939		-0.0185093	-0.00986719	-0.0171335	-0.0455099		-0.141596	-0.075484	-0.131071	-0.348151		0.00937948	0.00465882	0.00462667		0.00823412	0.00450039	0.0115497
742	750	0	8	990.51	5.40066	5.39154			0.151688	0.277179	0.309786		0.166303	0.285866	0.318648		-0.0146157	-0.00868735	-0.00886191	-0.032165		-0.099387	-0.059074	-0.060261	-0.218722		0.0114807	0.0120684	0.0126244		0.0103718	0.0106981	0.0103674
743	750	0	7	903.478	5.24213	5.23501			0.0412607	0.164282	0.214362		0.0554618	0.181505	0.226159		-0.0142012	-0.017223	-0.0117975	-0.0432217		-0.084497	-0.102477	-0.070195	-0.257169		0.00870706	0.0060279	0.00569983		0.00569966	0.00532218	0.00896655
746	753	0	7	760.42	4.453	4.44701			0.038063	0.129999	0.16828		0.0391508	0.139852	0.171169		-0.00108773	-0.00985294	-0.00288857	-0.0138292		-0.006472	-0.058625	-0.017187	-0.082284		0.00774571	0.0102079	0.00863361		0.00746218	0.00846521	0.0124724
749	757	0	8	819.399	5.43786	5.42908			0.0408387	0.0603012	0.0736651		0.0457991	0.0714469	0.0829274		-0.00496044	-0.0111457	-0.00926221	-0.0253684		-0.033731	-0.075791	-0.062983	-0.172505		0.00791824	0.00626103	0.00847544		0.00824574	0.00772735	0.0104813
751	757	0	6	605.268	4.58329	4.57456			0.0857573	0.077669	0.107169		0.0839947	0.0717041	0.117404		0.00176255	0.0059649	-0.0102353	-0.00250784		0.008989	0.030421	-0.0522	-0.01279		0.012601	0.0141484	0.0219824		0.0191114	0.0187075	0.017751
751	758	0	7	768.331	5.51193	5.5049			0.102523	0.163127	0.180692		0.102219	0.162326	0.179794		0.000303361	0.000800672	0.000897815	0.00200185		0.001805	0.004764	0.005342	0.011911		0.0114721	0.0100383	0.0116551		0.0102291	0.0101281	0.0101413
752	758	0	6	711.31	5.47668	5.47097			0.0671494	0.191065	0.202389		0.116333	0.186356	0.184698		-0.0491835	0.00470902	0.0176912	-0.0267833		-0.250836	0.024016	0.090225	-0.136595		0.00579922	0.0251976	0.0337102		0.026122	0.0151878	0.0270773
762	774	0	12	1610.92	4.27397	4.24281			0.125809	0.116594	0.152918		0.111383	0.134787	0.163332		0.0144257	-0.018193	-0.0104139	-0.0141813		0.147142	-0.185569	-0.106222	-0.144649		0.029997	0.0107669	0.00600196		0.00711951	0.0155976	0.00863627
762	775	0	13	1697.95	4.09845	4.06694			0.113681	0.121712	0.157614		0.126304	0.130694	0.171026		-0.0126228	-0.0089819	-0.0134115	-0.0350162		-0.139482	-0.09925	-0.148197	-0.386929		0.0155776	0.0141837	0.0210719		0.0240648	0.0133043	0.0157859
762	776	0	14	1826.99	4.17779	4.15442			0.0856407	0.111271	0.1239		0.110134	0.111432	0.138164		-0.0244929	-0.000161092	-0.0142639	-0.0389179		-0.291465	-0.001917	-0.169741	-0.463123		0.00840874	0.00804303	0.0117868		0.0159705	0.0105103	0.0127924
763	776	0	13	1679.93	4.06283	3.83857			0.0940306	0.101001	0.146846		0.0993776	0.119402	0.126003		-0.00534706	-0.0184008	0.0208426	-0.00290525		-0.059085	-0.203329	0.230311	-0.032103		0.0182423	0.0177661	0.0198404		0.0196232	0.0177846	0.0179614
776	788	0	11	1522.72	5.17957	5.17434			0.0550063	0.152943	0.255569		0.0832561	0.186268	0.264412		-0.0282498	-0.0333251	-0.00884321	-0.0704182		-0.264136	-0.31159	-0.082684	-0.65841		0.0166711	0.0133631	0.00835497		0.0126011	0.0143758	0.00719102
776	789	0	12	1708.8	6.32285	6.31677			0.0792938	0.145406	0.225605		0.0627052	0.140301	0.171415		0.0165886	0.0051048	0.0541903	0.0758837		0.169204	0.052069	0.552741	0.774014		0.0136453	0.0135841	0.0121036		0.0169129	0.0216153	0.0309485
777	788	0	10	1393.68	5.11055	5.10371			0.104947	0.175633	0.258596		0.133105	0.195654	0.292657		-0.0281581	-0.0200208	-0.0340612	-0.0822401		-0.239344	-0.170177	-0.28952	-0.699041		0.0124128	0.0126404	0.0178949		0.0213075	0.0157627	0.0139659
777	789	0	11	1579.76	6.26978	6.25581			0.0495303	0.12009	0.168148		0.0454343	0.118594	0.172588		0.00409594	0.00149636	-0.00444053	0.00115176		0.038297	0.013991	-0.041519	0.010769		0.0168845	0.0142935	0.0168265		0.0193524	0.0140195	0.0246536
778	789	0	10	1508.72	6.28183	6.27241			0.0287941	0.108952	0.11773		0.0351735	0.0888249	0.104557		-0.00637941	0.0201269	0.0131734	0.0269209		-0.054225	0.171079	0.111974	0.228828		0.0234704	0.0207624	0.0206647		0.0193154	0.0184789	0.0208001
779	788	0	8	1194.55	5.90831	5.83069			0.0523307	0.118805	0.129282		0.053836	0.120586	0.135638		-0.00150529	-0.00178059	-0.00635588	-0.00964176		-0.010236	-0.012108	-0.04322	-0.065564		0.0215885	0.0202296	0.0200684		0.0184763	0.0206062	0.0160947
779	789	0	9	1380.63	6.76145	6.74782			0.0760269	0.125463	0.167244		0.083389	0.15901	0.188322		-0.00736209	-0.0335467	-0.0210775	-0.0619863		-0.05632	-0.256632	-0.161243	-0.474195		0.0164065	0.0248192	0.0210899		0.0169633	0.0151378	0.0144627
789	798	0	9	1196.55	5.32012	5.30341			0.0942107	0.304071	0.390169		0.12149	0.314878	0.402819		-0.0272791	-0.0108076	-0.0126499	-0.0507366		-0.208685	-0.082678	-0.096772	-0.388135		0.0348508	0.0369873	0.0357673		0.0171846	0.0180578	0.0218463
789	803	0	13	1697.81	6.0597	6.05207			0.145383	0.288418	0.341882		0.1599	0.293577	0.354047		-0.0145167	-0.00515882	-0.0121657	-0.0318413		-0.16041	-0.057005	-0.134431	-0.351846		0.00825629	0.00722778	0.0144038		0.00749484	0.00962181	0.0199494
790	803	0	12	1511.73	5.50073	5.49412			0.145122	0.303467	0.367597		0.154917	0.312116	0.387097		-0.00979549	-0.00864902	-0.0195003	-0.0379448		-0.099914	-0.08822	-0.198903	-0.387037		0.00743471	0.00967461	0.00876598		0.00592686	0.00665549	0.0150963
790	804	0	13	1658.8	6.53478	6.52715			0.10492	0.233459	0.287568		0.110665	0.238583	0.295095		-0.00574516	-0.00512353	-0.0075267	-0.0183954		-0.063484	-0.056615	-0.08317	-0.203269		0.006201	0.00622814	0.00927729		0.00569167	0.00493846	0.0176203
797	804	0	6	926.444	7.03646	7.03257			0.121158	0.129985	0.141106		0.130156	0.134705	0.140612		-0.00899824	-0.0047198	0.000494706	-0.0132233		-0.045891	-0.024071	0.002523	-0.067439		0.017062	0.0149378	0.0173745		0.01393	0.0130365	0.01408
804	816	0	11	1571.76	5.37362	5.3683			0.177347	0.234176	0.278141		0.206327	0.259082	0.298267		-0.0289797	-0.0249058	-0.0201261	-0.0740116		-0.27096	-0.232869	-0.188179	-0.692008		0.00834118	0.0107306	0.0280043		0.0165888	0.0065154	0.00659979
805	816	0	10	1424.69	5.09012	5.08339			0.219398	0.257997	0.302886		0.23544	0.284054	0.329248		-0.0160426	-0.0260567	-0.026362	-0.0684613		-0.136362	-0.221482	-0.224077	-0.581921		0.0148095	0.00694929	0.0162491		0.00668	0.0236939	0.0146953
806	816	0	9	1337.66	5.26312	5.08782			0.178699	0.253084	0.291204		0.228631	0.282318	0.309769		-0.0499322	-0.0292339	-0.0185648	-0.0977308		-0.381981	-0.223639	-0.142021	-0.747641		0.0201889	0.0179744	0.0243112		0.0175149	0.0183071	0.0180373
817	825	0	7	1066.5	5.2521	5.24582			-0.00586588	0.00839815	0.042801		0.014058	0.0455545	0.0479318		-0.0199239	-0.0371563	-0.00513076	-0.0622109		-0.118547	-0.22108	-0.030528	-0.370155		0.0107225	0.0112007	0.0193657		0.0187649	0.0111356	0.0111018
826	839	0	12	1357.7	4.17415	4.16102			0.23596	0.348933	0.396664		0.248297	0.354753	0.403271		-0.0123374	-0.00582029	-0.00660765	-0.0247653		-0.125841	-0.059367	-0.067398	-0.252606		0.00926265	0.0109191	0.00905912		0.00777637	0.0105702	0.00898922
827	839	0	11	1228.65	3.8177	3.81064			0.239693	0.368543	0.414016		0.243809	0.380628	0.419702		-0.00411626	-0.0120855	-0.00568588	-0.0218876		-0.038487	-0.112999	-0.053163	-0.204649		0.0155108	0.0156413	0.0170493		0.0176678	0.0149739	0.0311203
827	840	0	12	1299.69	4.2691	4.25623			0.0825109	0.210089	0.27042		0.0972722	0.218789	0.270272		-0.0147613	-0.00869961	0.000147451	-0.0233134		-0.150565	-0.088736	0.001504	-0.237797		0.010461	0.0156076	0.0106172		0.0168019	0.00860873	0.0198691
848	857	0	8	992.541	4.6445	4.63396			0.236335	0.324365	0.382354		0.23365	0.327494	0.405595		0.002685	-0.00312809	-0.0232416	-0.0236847		0.018258	-0.021271	-0.158043	-0.161056		0.0215613	0.0127524	0.00983588		0.025121	0.0120118	0.0168847
848	858	0	9	1107.57	4.48285	4.48011			0.209316	0.280873	0.32807		0.242936	0.309127	0.357935		-0.0336205	-0.028254	-0.0298648	-0.0917393		-0.257197	-0.216143	-0.228466	-0.701806		0.00875516	0.0100243	0.00567412		0.010243	0.00549948	0.00477438
848	861	0	12	1451.72	5.6179	5.60539			0.11899	0.218373	0.281327		0.136649	0.23499	0.291167		-0.0176598	-0.0166175	-0.00984069	-0.0441179		-0.18013	-0.169498	-0.100375	-0.450003		0.0192419	0.0200653	0.0198091		0.0144809	0.0141125	0.0145098
848	862	0	13	1582.76	5.36945	5.35418			0.0896128	0.185754	0.262526		0.0966621	0.201223	0.280313		-0.00704932	-0.0154689	-0.0177871	-0.0403052		-0.077895	-0.170931	-0.196547	-0.445373		0.0143693	0.0136128	0.0143009		0.0183567	0.0164787	0.0162088
848	863	0	14	1669.79	5.91683	5.91544			0.180286	0.279178	0.342701		0.186731	0.291652	0.354812		-0.00644563	-0.012474	-0.0121109	-0.0310306		-0.076703	-0.148441	-0.14412	-0.369264		0.0113835	0.0118175	0.011401		0.0124123	0.0113018	0.0147748
858	864	0	6	859.329	6.19484	6.14667			0.138745	0.272023	0.399719		0.132684	0.293383	0.376685		0.00606098	-0.0213598	0.0230345	0.00773569		0.030911	-0.108935	0.117476	0.039452		0.00987863	0.0118604	0.0160002		0.0213157	0.0171229	0.0310902
883	893	0	10	1240.66	4.27571	4.27235			0.136742	0.216708	0.291693		0.149987	0.234086	0.26759		-0.0132444	-0.0173779	0.0241028	-0.00651941		-0.112577	-0.147712	0.204874	-0.055415		0.0117414	0.00793318	0.0130407		0.00819894	0.0133266	0.00591706
895	902	0	6	966.475	7.70131	7.69402			0.0132253	0.0280255	0.0334639		-0.000762157	0.0343535	0.0230398		0.0139875	-0.00632804	0.0104241	0.0180835		0.071336	-0.032273	0.053163	0.092226		0.0143627	0.0173006	0.0142122		0.0177671	0.0231888	0.0211492
903	909	0	5	696.465	6.20625	6.19976			0.0108972	0.0189311	0.0111635		-0.0100574	0.00331976	0.017624		0.0209546	0.0156113	-0.00646047	0.0301054		0.089057	0.066348	-0.027457	0.127948		0.0202085	0.0153132	0.0186475		0.0166466	0.0219372	0.0195198
903	911	0	7	866.571	6.57738	6.57411			0.00489563	0.00186891	0.0114202		-0.000984706	0.00082	0.0103753		0.00588034	0.00104891	0.00104487	0.00797412		0.034988	0.006241	0.006217	0.047446		0.00793882	0.00773916	0.00806118		0.00717798	0.0066763	0.00699328
903	913	0	9	1050.69	7.52454	7.52127			0.00400941	0.00941294	0.00712327		-0.00112	0.0012315	0.00321739		0.00512941	0.00818144	0.00390588	0.0172167		0.03924	0.062588	0.02988	0.131708		0.00748157	0.00541033	0.00689778		0.00690431	0.00565961	0.00543843
906	913	0	6	739.471	7.52409	7.52			0.00578627	0.0010698	0.00838647		-0.00111275	0.00205392	0.00112471		0.00689902	-0.000984118	0.00726176	0.0131767		0.035185	-0.005019	0.037035	0.067201		0.00856098	0.00860196	0.00875804		0.0100298	0.00845275	0.00984157
912	918	0	6	706.413	6.65621	6.65302			-0.0115816	-0.0161584	-0.0234165		0.0133563	0.0111525	0.00298471		-0.0249378	-0.027311	-0.0264012	-0.07865		-0.127183	-0.139286	-0.134646	-0.401115		0.0140153	0.0142841	0.0190751		0.0173757	0.0145565	0.0137396
925	931	0	6	825.451	6.73344	6.68771			0.0188212	0.00263431	0.01842		-0.0193398	0.0159471	0.0167641		0.038161	-0.0133127	0.00165588	0.0265041		0.194621	-0.067895	0.008445	0.135171		0.0198227	0.0208824	0.0210865		0.0203084	0.0199902	0.0210763
925	932	0	7	938.535	7.45703	7.45325			-0.00320017	0.0306881	0.0277866		-0.00087395	0.00140235	1.51261e-06		-0.00232622	0.0292857	0.027785	0.0547445		-0.013841	0.17425	0.165321	0.32573		0.0120266	0.0121583	0.0119301		0.0120861	0.0108884	0.010738
933	944	0	11	1201.72	5.58154	5.5737			0.0103341	0.0156458	0.0449537		0.0177686	0.0248958	0.0295197		-0.00743444	-0.00925005	0.015434	-0.00125048		-0.069512	-0.086488	0.144308	-0.011692		0.0166363	0.0183351	0.0153336		0.0145544	0.0146264	0.0133951
936	945	0	9	999.62	5.55097	5.5322			0.0349142	0.0368689	0.0638416		0.012859	0.0304997	0.0523027		0.0220553	0.00636915	0.0115388	0.0399633		0.168723	0.048724	0.088272	0.305719		0.0107523	0.0162197	0.0140919		0.0156137	0.0123069	0.015381
938	944	0	6	716.43	4.53256	4.52793			0.0161602	0.0375018	0.0858116		0.00363078	0.0271435	0.0546847		0.0125294	0.0103582	0.0311269	0.0540145		0.0639	0.052827	0.158747	0.275474		0.0149976	0.0107053	0.0150067		0.0103812	0.0119143	0.0105102
948	962	0	14	1693.88	4.88652	4.88424			0.0648643	0.181044	0.230741		0.0471936	0.115012	0.142329		0.0176707	0.0660318	0.0884118	0.172114		0.210281	0.785778	1.0521	2.04816		0.0167881	0.0135719	0.0147601		0.0158908	0.0167858	0.029964
965	972	0	7	973.561	7.21918	7.21648			0.122463	0.352204	0.441795		0.131029	0.376907	0.444667		-0.00856555	-0.0247024	-0.00287193	-0.0361398		-0.050965	-0.146979	-0.017088	-0.215032		0.00996706	0.0113758	0.0196657		0.00775983	0.0157934	0.00622185
965	975	0	9	1339.8	5.32329	5.31956			0.010071	-0.0247556	0.0173037		0.0149974	0.0372217	0.0232954		-0.00492641	-0.0619773	-0.00599176	-0.0728954		-0.037687	-0.474126	-0.045837	-0.55765		0.0122682	0.0132016	0.00942889		0.0149756	0.0126533	0.0220907
988	1000	0	11	1157.62	4.42919	4.41641			0.00734428	0.127767	0.167021		-0.00177369	0.126192	0.161824		0.00911797	0.00157487	0.00519701	0.0158898		0.085253	0.014725	0.048592	0.14857		0.00359882	0.00309091	0.00694877		0.0116055	0.015308	0.00302952
988	1010	0	21	2001.01	5.42749	5.41627			0.0908645	0.15926	0.195684		0.07838	0.132423	0.164643		0.0124845	0.0268372	0.0310407	0.0703624		0.222849	0.479044	0.554076	1.25597		0.00380224	0.00956291	0.00869322		0.00513776	0.00388504	0.00366398
993	999	0	6	520.236	4.89687	4.89196			0.00984627	0.0257533	0.0251508		0.0133231	0.00785412	0.00880627		-0.00347686	0.0178992	0.0163445	0.0307669		-0.017732	0.091286	0.083357	0.156911		0.00659608	0.0110667	0.0121898		0.00669294	0.0064351	0.0118204
1001	1010	0	9	862.409	4.47907	4.47103			0.0114217	0.0192333	0.0275349		0.00479464	0.0146306	0.0158817		0.00662706	0.00460275	0.0116532	0.022883		0.050697	0.035211	0.089147	0.175055		0.00510693	0.00472065	0.00959804		0.00474444	0.00905608	0.00488013
1003	1010	0	7	677.329	4.23388	4.2253			0.0141321	0.0453534	0.058816		0.0157782	0.0158701	0.0216543		-0.00164605	0.0294834	0.0371617	0.064999		-0.009794	0.175426	0.221112	0.386744		0.0190556	0.0125178	0.0115254		0.0109588	0.0145018	0.0189044
1019	1025	0	5	868.497	8.44957	8.40904			-0.00535624	0.00643576	0.00952424		-0.0104948	0.00717129	0.0145772		0.00513859	-0.000735529	-0.00505294	-0.000649882		0.021839	-0.003126	-0.021475	-0.002762		0.00718565	0.00617482	0.00586635		0.00679647	0.0122191	0.00657224

## Sheet: Fig 2a,Supplementary Fig 5 (2) 
		Fig. 2a and Supplementary figure 5.		HDX data used to create Woods plot for (AcrBWT+ drugs) - AcrBWT for the PAβN efflux pump inhibitor.				0	Colour Scale						0.64		-0.37			0.28
									AcrBWT+PABN				AcrBWT				AcrBWT+PABN - AcrBWT differences					AcrBWT+PABN - AcrBWT differences					AcrBWT+PABN				AcrBWT				AcrBWT+PABN - AcrBWT differences
									Relative uptake (%)				Relative uptake (%)				Relative uptake (%)					D uptake (Da)					STDEVS (%)				STDEVS (%)				Confidence Interval (Da) / 98%
									Deuteration time (min)				Deuteration time (min)				Deuteration time (min)					Deuteration time (min)					Deuteration time (min)				Deuteration time (min)				Deuteration time (min)
Start	End	Mod	#D	m/z	RT(max)	RT(min)			0.25	5	30		0.25	5	30		0.25	5	30	Sum		0.25	5	30	Sum		0.25	5	30		0.25	5	30		0.25	5	30	Sum
5	11	0	5	907.504	6.24731	6.24035			0.0379471	0.0213739	0.0229671		0.0181642	0.0645621	0.0709209		0.0197828	-0.0431882	-0.0479539	-0.0713593		0.084077	-0.18355	-0.203804	-0.303277		0.0305278	0.0397849	0.0187181		0.0179551	0.0251224	0.0320306		0.44	0.46	0.44	0.78
26	35	0	8	1115.68	5.79632	5.79227			0.11372	0.222414	0.259762		0.0795229	0.21007	0.212193		0.0341974	0.0123437	0.047569	0.09411		0.232542	0.083937	0.323469	0.639948		0.0201613	0.0245075	0.0140225		0.0174681	0.0213881	0.0262926
26	44	0	14	1963.16	5.89882	5.89612			0.174748	0.257565	0.287988		0.108409	0.228873	0.228962		0.0663387	0.0286918	0.0590261	0.154057		0.78943	0.341433	0.70241	1.83327		0.00956504	0.0113243	0.0217245		0.0248769	0.0166558	0.020411
28	35	0	6	931.561	5.29615	5.28645			0.101856	0.259925	0.258854		0.0125565	0.17642	0.153686		0.0893	0.0835051	0.105168	0.277973		0.45543	0.425876	0.536357	1.41766		0.0298598	0.0307714	0.0313008		0.0249312	0.0322661	0.0247635
28	44	0	12	1779.04	5.59918	5.58779			0.227224	0.317383	0.325294		0.14289	0.264601	0.276525		0.0843344	0.0527818	0.0487686	0.185885		0.860211	0.538374	0.49744	1.89602		0.0104431	0.00821961	0.00559569		0.0108021	0.0189011	0.0140914
31	38	0	5	888.482	4.54592	4.54041			0.29358	0.331455	0.34466		0.211919	0.308409	0.306136		0.0816612	0.0230459	0.0385247	0.143232		0.34706	0.097945	0.16373	0.608735		0.0196256	0.0206539	0.0102061		0.0439245	0.0114795	0.0167061
36	44	0	5	866.498	4.55581	4.55108			0.235679	0.286183	0.31378		0.184952	0.277087	0.265408		0.0507278	0.00909529	0.0483722	0.108195		0.215593	0.038655	0.205582	0.45983		0.0159793	0.0193468	0.0114224		0.0186729	0.0174824	0.0141304
45	53	0	7	880.405	4.2677	4.26188			0.0539081	0.122174	0.167584		0.057343	0.116787	0.138888		-0.00343496	0.00538723	0.028696	0.0306482		-0.020438	0.032054	0.170741	0.182357		0.016062	0.0150044	0.0145575		0.0155292	0.016657	0.0182978
45	59	0	13	1522.74	4.13156	4.11953			0.0592805	0.0993307	0.176817		0.0528026	0.103384	0.152374		0.00647792	-0.00405376	0.0244428	0.026867		0.071581	-0.044794	0.270093	0.29688		0.00849855	0.02049	0.0127949		0.011151	0.00559077	0.0145744
45	62	0	16	1823.9	4.62986	4.62726			0.0261473	0.0734717	0.12989		0.0345503	0.0746741	0.116053		-0.00840301	-0.00120243	0.0138372	0.00423176		-0.114281	-0.016353	0.188186	0.057552		0.00803449	0.00873088	0.0050475		0.00542522	0.00450346	0.00643294
45	63	0	17	1951.96	4.62374	4.62187			0.0280432	0.0730883	0.120609		0.0239463	0.0693194	0.101222		0.00409689	0.00376893	0.0193875	0.0272533		0.0592	0.054461	0.280149	0.39381		0.00560671	0.00719675	0.00546208		0.00705107	0.00624657	0.00610104
47	53	0	5	680.289	3.68985	3.68339			0.0441407	0.0886666	0.14759		0.0485722	0.100418	0.0765136		-0.00443153	-0.0117513	0.071076	0.0548932		-0.018834	-0.049943	0.302073	0.233296		0.0114273	0.0170104	0.0118466		0.00969271	0.0462664	0.0172386
63	75	0	12	1487.72	5.75676	5.75059			0.125113	0.223955	0.284947		0.131833	0.233334	0.287313		-0.00672029	-0.00937853	-0.00236647	-0.0184653		-0.068547	-0.095661	-0.024138	-0.188346		0.0122038	0.0141787	0.0127078		0.0127171	0.0104992	0.0102069
64	75	0	11	1359.66	5.71669	5.68384			0.145829	0.236796	0.30812		0.116808	0.253767	0.286747		0.0290206	-0.0169711	0.021373	0.0334226		0.271343	-0.15868	0.199838	0.312501		0.018849	0.0206611	0.0263664		0.0171653	0.0175886	0.0209268
68	75	0	7	890.404	5.60028	5.59202			0.175065	0.32431	0.416595		0.170773	0.366322	0.425851		0.00429126	-0.0420119	-0.0092563	-0.046977		0.025533	-0.249971	-0.055075	-0.279513		0.00758924	0.0109603	0.00752084		0.0093395	0.00851126	0.0164313
76	89	0	13	1507.6	4.38034	4.36785			0.0425499	0.058367	0.0738219		0.0281218	0.0507968	0.0777301		0.0144281	0.00757014	-0.00390824	0.01809		0.15943	0.08365	-0.043186	0.199894		0.0130743	0.0129757	0.0149548		0.0140805	0.0127871	0.0186832
77	89	0	12	1376.56	3.69421	3.68258			0.0164125	0.0383863	0.0627063		0.0131931	0.0410265	0.0559877		0.00321931	-0.0026402	0.00671853	0.00729765		0.032837	-0.02693	0.068529	0.074436		0.012469	0.00905186	0.0124886		0.0103861	0.00948059	0.0097801
93	99	0	6	756.305	3.92362	3.91696			0.242625	0.27503	0.350057		0.235981	0.282946	0.331864		0.00664431	-0.00791608	0.0181933	0.0169216		0.033886	-0.040372	0.092786	0.0863		0.00884961	0.0112629	0.00768706		0.0179761	0.00760275	0.012609
93	101	0	8	942.369	4.00023	3.99353			0.211936	0.314534	0.369451		0.237955	0.343693	0.383804		-0.0260197	-0.0291597	-0.0143531	-0.0695325		-0.176934	-0.198286	-0.097601	-0.472821		0.00666324	0.0166001	0.00383926		0.0203674	0.00925162	0.0195585
94	101	0	7	841.321	3.41446	3.40862			0.222549	0.348055	0.420823		0.246928	0.365573	0.407576		-0.0243785	-0.0175185	0.0132472	-0.0286497		-0.145052	-0.104235	0.078821	-0.170466		0.0280049	0.0259822	0.00458403		0.0162116	0.0196106	0.0139289
102	115	0	13	1583.89	5.55733	5.54855			0.000613665	0.00788326	0.0219348		-0.00790778	0.00437321	0.0127655		0.00852145	0.00351005	0.00916932	0.0212008		0.094162	0.038786	0.101321	0.234269		0.00608045	0.00574425	0.00547846		0.0071019	0.00632308	0.00837774
104	110	0	6	843.468	3.4244	3.41993			-0.019418	0.0173465	0.0106373		-0.0141661	-0.0031849	0.000587059		-0.00525196	0.0205314	0.0100502	0.0253296		-0.026785	0.10471	0.051256	0.129181		0.00921176	0.0117592	0.0080049		0.0085802	0.0149463	0.013849
104	115	0	11	1399.77	5.42041	5.40988			0.00704235	0.00412193	0.0197452		0.00791219	0.0110176	0.0155221		-0.00086984	-0.00689572	0.0042231	-0.00354246		-0.008133	-0.064475	0.039486	-0.033122		0.0117567	0.0113406	0.0154631		0.0130858	0.0104672	0.00995326
105	115	0	10	1271.71	5.40178	5.38688			0.00235835	0.0147674	0.0180318		2.58824e-05	0.00841859	0.017662		0.00233247	0.00634882	0.000369765	0.00905106		0.019826	0.053965	0.003143	0.076934		0.00730988	0.00775118	0.00970106		0.00822718	0.00757165	0.008262
105	118	0	12	1594.93	6.76276	6.752			-0.0109572	0.00848735	0.0213511		-0.000473039	0.00126941	0.0314225		-0.0104841	0.00721794	-0.0100715	-0.0133376		-0.106938	0.073623	-0.102729	-0.136044		0.0109529	0.0134418	0.010924		0.0128329	0.0117693	0.0288569
113	119	0	4	754.453	4.64585	4.6423			0.305212	0.382188	0.49287		0.330342	0.436537	0.520039		-0.0251306	-0.0543491	-0.0271685	-0.106648		-0.085444	-0.184787	-0.092373	-0.362604		0.0161624	0.019245	0.00623794		0.0134365	0.0121665	0.0120053
114	121	0	5	898.47	5.78993	5.77293			0.146546	0.186591	0.176332		0.126281	0.186294	0.21078		0.0202654	0.000296235	-0.0344482	-0.0138866		0.086128	0.001259	-0.146405	-0.059018		0.029984	0.0225184	0.0200974		0.0366887	0.022584	0.0250607
129	137	0	8	983.504	5.24	5.22903			0.17567	0.241299	0.277172		0.225149	0.327614	0.352397		-0.0494793	-0.0863146	-0.0752256	-0.211019		-0.336459	-0.586939	-0.511534	-1.43493		0.00790162	0.0123524	0.00673779		0.0166124	0.00685647	0.0149291
131	137	0	6	755.393	5.17701	5.16922			0.201474	0.238152	0.271024		0.214795	0.268756	0.266443		-0.0133208	-0.0306041	0.00458078	-0.0393441		-0.067936	-0.156081	0.023362	-0.200655		0.00824569	0.0135067	0.00901176		0.0164976	0.00909235	0.015212
138	145	0	7	832.46	5.4465	5.43209			0.110399	0.121886	0.153683		0.110454	0.131347	0.144659		-5.56303e-05	-0.00946134	0.00902403	-0.000492941		-0.000331	-0.056295	0.053693	-0.002933		0.00781025	0.0104292	0.00730118		0.00852924	0.00751546	0.00836807
138	149	0	11	1236.6	6.01353	6.00661			0.196158	0.279296	0.287083		0.201371	0.30204	0.300731		-0.00521241	-0.022744	-0.0136484	-0.0416048		-0.048736	-0.212656	-0.127613	-0.389005		0.00998406	0.0126945	0.00965711		0.0124095	0.0157345	0.0156913
140	149	0	9	1006.49	5.16015	5.1395			0.223656	0.3429	0.366812		0.25897	0.360638	0.370981		-0.0353146	-0.0177379	-0.00416915	-0.0572217		-0.270157	-0.135695	-0.031894	-0.437746		0.00871412	0.0356678	0.035498		0.00572052	0.0195305	0.0239792
142	149	0	7	850.398	4.4281	4.4217			0.327976	0.472538	0.511908		0.341406	0.523178	0.541067		-0.0134292	-0.0506407	-0.029159	-0.0932289		-0.079904	-0.301312	-0.173496	-0.554712		0.00731782	0.0175222	0.00753378		0.0108111	0.013017	0.010622
143	149	0	6	751.329	6.01944	6.01635			0.232673	0.337868	0.353971		0.243125	0.382051	0.382414		-0.0104524	-0.0441833	-0.0284425	-0.0830782		-0.053307	-0.225335	-0.145057	-0.423699		0.0217553	0.0116002	0.0202992		0.0127394	0.00942353	0.0153504
147	155	0	8	981.419	4.10883	4.0949			0.22362	0.228392	0.238811		0.260721	0.252795	0.256903		-0.0371016	-0.0244026	-0.0180925	-0.0795968		-0.252291	-0.165938	-0.123029	-0.541258		0.0214519	0.0206513	0.0206396		0.0215722	0.02209	0.0264732
150	156	0	6	807.337	3.47954	3.46557			0.0791569	0.110602	0.133505		0.0840818	0.120224	0.137424		-0.0049249	-0.00962235	-0.00391824	-0.0184655		-0.025117	-0.049074	-0.019983	-0.094174		0.0147347	0.0137496	0.0136394		0.0134345	0.013562	0.0136825
157	164	0	7	911.429	3.65892	3.64897			0.15797	0.292916	0.38209		0.110665	0.27519	0.339298		0.0473054	0.0177252	0.0427916	0.107822		0.281467	0.105465	0.25461	0.641542		0.0294062	0.0299224	0.0230593		0.0166948	0.0132109	0.0155479
157	173	0	16	1739.87	4.72503	4.7218			0.110779	0.229056	0.280651		0.100159	0.219931	0.289925		0.0106202	0.00912544	-0.00927419	0.0104715		0.144435	0.124106	-0.126129	0.142412		0.0134935	0.00847757	0.00843331		0.0104233	0.00868015	0.0138063
157	174	0	17	1854.9	4.73552	4.72742			0.1157	0.208287	0.275393		0.104424	0.21791	0.265707		0.0112758	-0.00962325	0.00968644	0.011339		0.162936	-0.139056	0.139969	0.163849		0.0193113	0.0162387	0.0154392		0.0151866	0.0165427	0.0193977
162	177	0	15	1676.86	4.96978	4.96393			0.136781	0.218605	0.244927		0.13549	0.24645	0.280367		0.00129067	-0.0278446	-0.0354395	-0.0619934		0.016456	-0.355019	-0.451853	-0.790416		0.0114045	0.00980596	0.00857655		0.0125163	0.010301	0.0125278
163	174	0	11	1205.61	3.30855	3.27651			0.111166	0.169265	0.201309		0.119058	0.196639	0.225918		-0.00789144	-0.0273743	-0.0246091	-0.0598749		-0.073785	-0.25595	-0.230095	-0.55983		0.0131666	0.011009	0.00957872		0.0106456	0.00995059	0.0118437
163	177	0	14	1545.82	4.83302	4.82546			0.203947	0.271228	0.301041		0.189608	0.284327	0.307137		0.0143387	-0.0130993	-0.00609597	-0.00485664		0.17063	-0.155882	-0.072542	-0.057794		0.00923697	0.00943739	0.0112308		0.0103934	0.0101436	0.0102476
165	177	0	12	1302.7	5.07005	5.05905			0.197577	0.256798	0.271101		0.187772	0.276841	0.301073		0.00980539	-0.0200432	-0.0299723	-0.0402101		0.100015	-0.204441	-0.305717	-0.410143		0.00700088	0.0204398	0.00624167		0.018861	0.0148094	0.0157467
175	181	0	6	778.409	5.57703	5.57125			0.192654	0.249253	0.28075		0.160292	0.389558	0.397227		0.0323627	-0.140306	-0.116476	-0.224419		0.16505	-0.71556	-0.594029	-1.14454		0.021249	0.0209175	0.0152431		0.0153082	0.0184976	0.0361178
182	192	0	9	1424.64	6.0529	6.05052			0.0285078	0.0891779	0.116295		0.0331563	0.102318	0.129428		-0.0046485	-0.0131403	-0.0131331	-0.0309218		-0.035561	-0.100523	-0.100468	-0.236552		0.0194542	0.0202027	0.0175004		0.0191438	0.0208021	0.0215759
187	193	0	5	903.403	6.14587	6.14186			0.0612	0.14948	0.183608		0.0648713	0.190134	0.211164		-0.00367129	-0.0406539	-0.0275551	-0.0718802		-0.015603	-0.172779	-0.117109	-0.305491		0.0183586	0.0153045	0.0153527		0.0163732	0.0160466	0.0167419
193	202	0	8	1174.65	5.28462	5.27754			0.0484259	0.169358	0.270622		0.0532753	0.173554	0.270169		-0.00484941	-0.00419574	0.000453235	-0.00859191		-0.032976	-0.028531	0.003082	-0.058425		0.0152026	0.0164768	0.0198346		0.0138997	0.0172579	0.0214153
196	202	0	5	819.425	5.0561	5.05145			0.0532475	0.172993	0.2665		0.0465042	0.183072	0.263656		0.00674329	-0.0100784	0.00284494	-0.000490118		0.028659	-0.042833	0.012091	-0.002083		0.0156929	0.0233111	0.0144122		0.0181833	0.0163054	0.0148522
206	214	0	8	942.537	3.37363	3.37151			0.0566266	0.18443	0.300576		0.0502634	0.202885	0.310227		0.00636324	-0.0184551	-0.00965118	-0.0217431		0.04327	-0.125495	-0.065628	-0.147853		0.0174329	0.0177968	0.0245201		0.0264775	0.0203534	0.0203528
206	230	0	22	2445.36	4.47604	4.46159			0.234201	0.365978	0.496536		0.250149	0.358706	0.491371		-0.0159475	0.0072715	0.00516481	-0.00351123		-0.298219	0.135977	0.096582	-0.06566		0.0101675	0.00844807	0.00701524		0.012155	0.00544872	0.0139175
210	216	0	6	701.358	5.91127	5.91033			0.0319896	0.0806347	0.122596		0.0291912	0.105089	0.110065		0.00279843	-0.0244541	0.012531	-0.00912471		0.014272	-0.124716	0.063908	-0.046536		0.00735353	0.0251873	0.0128992		0.00847647	0.00717294	0.0100967
213	232	0	17	1934.05	4.39894	4.39813			0.271911	0.364807	0.490484		0.297881	0.409345	0.527989		-0.0259691	-0.044538	-0.0375049	-0.108012		-0.375253	-0.643574	-0.541946	-1.56077		0.00540983	0.01721	0.00282872		0.00822574	0.00318263	0.0168419
214	221	0	7	672.367	4.23878	4.23018			0.0542857	0.167193	0.246877		0.0548689	0.177504	0.24654		-0.000583193	-0.0103111	0.000337479	-0.0105568		-0.00347	-0.061351	0.002008	-0.062813		0.00556067	0.0141114	0.0057084		0.0105496	0.00820454	0.0129861
215	232	0	15	1706.92	4.2662	4.25267			0.286939	0.33869	0.459099		0.315675	0.399438	0.498491		-0.0287365	-0.0607485	-0.0393911	-0.128876		-0.366391	-0.774544	-0.502237	-1.64317		0.0154526	0.0202592	0.00585365		0.00855765	0.00638149	0.0153127
230	236	0	6	701.419	4.99973	4.99627			0.18017	0.329976	0.423984		0.192532	0.372073	0.442446		-0.0123612	-0.0420965	-0.0184625	-0.0729202		-0.063042	-0.214692	-0.094159	-0.371893		0.0107939	0.0170594	0.00934725		0.00907235	0.00911667	0.0179984
231	237	0	6	716.394	4.25861	4.2526			0.124385	0.26884	0.368693		0.0904249	0.264831	0.336991		0.0339602	0.00400902	0.0317024	0.0696716		0.173197	0.020446	0.161682	0.355325		0.023619	0.0242208	0.016819		0.029849	0.0336545	0.0332929
233	240	0	7	901.547	4.99517	4.99059			0.19587	0.359391	0.479753		0.255989	0.427846	0.508633		-0.0601187	-0.0684553	-0.0288805	-0.157454		-0.357706	-0.407309	-0.171839	-0.936854		0.0235301	0.0279624	0.0115583		0.0102909	0.00904891	0.0110746
251	261	0	10	1228.7	4.16857	4.15598			0.246288	0.395724	0.436913		0.277435	0.44908	0.475265		-0.0311472	-0.0533564	-0.0383525	-0.122856		-0.264751	-0.453529	-0.325996	-1.04428		0.0138978	0.0140206	0.0139191		0.0142584	0.0139574	0.0169736
252	261	0	9	1115.62	3.6451	3.63537			0.246983	0.371208	0.417326		0.275418	0.412273	0.442691		-0.028435	-0.0410654	-0.025365	-0.0948654		-0.217528	-0.31415	-0.194042	-0.72572		0.0125174	0.0100858	0.0125531		0.0132959	0.012314	0.0316583
252	262	0	10	1228.7	4.62457	4.61101			0.170039	0.290204	0.314496		0.197725	0.330083	0.36998		-0.0276856	-0.0398787	-0.0554832	-0.123048		-0.235328	-0.338969	-0.471607	-1.0459		0.00869753	0.0186658	0.00663976		0.00609153	0.0128524	0.00777012
252	264	0	12	1499.83	3.88063	3.87063			0.126702	0.216723	0.242713		0.143052	0.234987	0.274305		-0.0163498	-0.0182639	-0.0315916	-0.0662053		-0.166768	-0.186292	-0.322234	-0.675294		0.01503	0.0186115	0.0161047		0.0108046	0.010102	0.00848961
263	274	0	11	1300.69	3.95767	3.87862			0.179041	0.261491	0.315545		0.187281	0.302384	0.336566		-0.00823979	-0.0408933	-0.0210213	-0.0701543		-0.077042	-0.382352	-0.196549	-0.655943		0.0145141	0.0112703	0.0137037		0.00989551	0.0125807	0.0128339
275	281	0	6	870.424	7.16047	6.85398			0.0141102	0.0370253	0.0885031		0.0138418	0.00870333	0.0536694		0.000268431	0.028322	0.0348337	0.0634241		0.001369	0.144442	0.177652	0.323463		0.0123396	0.0185643	0.00929804		0.0102086	0.0129206	0.0181631
281	289	0	7	890.437	4.9164	4.91471			0.0179393	0.0855494	0.125305		0.0193111	0.101082	0.131609		-0.00137176	-0.0155328	-0.00630336	-0.0232079		-0.008162	-0.09242	-0.037505	-0.138087		0.00489983	0.00889983	0.00553798		0.00744958	0.00973664	0.0128081
281	290	0	8	947.458	4.54561	4.54202			0.0173934	0.0752401	0.112537		0.0194865	0.08679	0.11263		-0.00209309	-0.0115499	-9.33824e-05	-0.0137363		-0.014233	-0.078539	-0.000635	-0.093407		0.00345779	0.00322368	0.00380132		0.00386044	0.00368441	0.00899324
282	289	0	6	743.368	4.20817	4.20514			0.00451471	0.0221514	0.0507655		0.0207196	0.0286025	0.0578345		-0.0162049	-0.00645118	-0.00706902	-0.0297251		-0.082645	-0.032901	-0.036052	-0.151598		0.00802333	0.00731765	0.0127524		0.00953353	0.0127102	0.00803784
290	298	0	8	844.489	3.90368	3.89999			0.15771	0.272154	0.382421		0.145469	0.245016	0.282308		0.012241	0.0271376	0.100112	0.139491		0.083239	0.184536	0.680764	0.948539		0.0127241	0.0182856	0.02233		0.0186916	0.0125219	0.0239785
290	304	0	14	1386.76	4.90674	4.90167			0.117609	0.207514	0.289591		0.109841	0.170899	0.192666		0.00776832	0.0366157	0.0969251	0.141309		0.092443	0.435727	1.15341	1.68158		0.0178339	0.0161634	0.00855496		0.00524336	0.0124823	0.0348489
291	300	0	9	971.588	4.90835	4.89971			0.242628	0.330809	0.416516		0.191848	0.313712	0.354508		0.0507797	0.0170967	0.0620077	0.129884		0.388465	0.13079	0.474359	0.993614		0.0212258	0.0233152	0.0156762		0.0197459	0.0356728	0.0201499
291	302	0	11	1187.66	4.72429	4.71542			0.196793	0.298538	0.393409		0.163411	0.249068	0.297025		0.033382	0.0494702	0.0963843	0.179236		0.312122	0.462546	0.901193	1.67586		0.00989882	0.0113933	0.00843326		0.0147532	0.015571	0.0193194
295	305	0	10	975.474	4.2895	4.28508			0.10741	0.166868	0.251883		0.0806394	0.149308	0.167187		0.0267705	0.0175602	0.084696	0.129027		0.227549	0.149262	0.719916	1.09673		0.00685482	0.00920518	0.00811718		0.0112135	0.00656482	0.0108006
299	305	0	6	632.325	3.75478	3.7462			0.00179216	0.0346747	0.0936927		-0.00821333	0.021589	0.048642		0.0100055	0.0130857	0.0450508	0.068142		0.051028	0.066737	0.229759	0.347524		0.0140941	0.0109433	0.00955882		0.010749	0.00858392	0.0166047
301	310	0	9	1030.55	5.43923	5.41612			-0.015403	-0.0204042	-0.0146421		0.015611	0.00896209	0.00228614		-0.031014	-0.0293663	-0.0169282	-0.0773085		-0.237257	-0.224652	-0.129501	-0.59141		0.0479835	0.0474882	0.0475665		0.0211422	0.0237548	0.0208297
303	310	0	7	814.478	4.72411	4.71899			-0.00076605	0.0124013	0.013145		-0.000142353	0.00626588	0.0116054		-0.000623697	0.00613546	0.00153966	0.00705143		-0.003711	0.036506	0.009161	0.041956		0.0147775	0.0118561	0.0109262		0.0138503	0.0173254	0.0130301
311	317	0	5	869.423	6.42165	6.42015			-0.00910024	0.0353896	0.165019		0.00479129	0.0428704	0.121228		-0.0138915	-0.00748071	0.0437908	0.0224186		-0.059039	-0.031793	0.186111	0.095279		0.0311148	0.0440136	0.0279304		0.0290238	0.0227593	0.0380096
311	321	0	8	1223.61	6.61664	6.60439			0.0642759	0.114726	0.24936		0.0702856	0.117068	0.13309		-0.00600971	-0.00234206	0.116269	0.107918		-0.040866	-0.015926	0.790631	0.733839		0.00529176	0.031254	0.00529176		0.0124803	0.00994118	0.0191401
315	321	0	4	764.398	6.61553	6.61198			0.104654	0.111714	0.196618		0.0417838	0.0985282	0.140301		0.06287	0.0131856	0.0563165	0.132372		0.213758	0.044831	0.191476	0.450065		0.01244	0.0169441	0.0236232		0.0275562	0.00952294	0.0258456
317	323	0	5	761.456	6.894	6.88804			0.00856729	-0.000771294	0.00898682		0.00354518	-0.0205339	0.0107014		0.00502212	0.0197626	-0.00171459	0.0230701		0.021344	0.083991	-0.007287	0.098048		0.0189336	0.0135911	0.0139089		0.0278866	0.0136725	0.0250398
322	339	0	15	2150.15	5.69378	5.68029			0.0135064	0.0612735	0.0877842		0.00826447	0.0190454	0.018842		0.00524196	0.0422281	0.0689423	0.116412		0.066835	0.538408	0.879014	1.48426		0.0173125	0.0111776	0.0111673		0.0108144	0.0114198	0.0156054
381	387	0	6	648.371	4.55477	4.54779			0.104498	0.133763	0.144073		0.0883194	0.120957	0.122991		0.016179	0.0128067	0.0210816	0.0500673		0.082513	0.065314	0.107516	0.255343		0.0138904	0.0109006	0.0128922		0.0148884	0.0124863	0.0156084
405	411	0	6	744.414	5.51474	5.38566			0.0195357	0.0287747	0.047429		0.000661176	0.018318	0.0295247		0.0188745	0.0104567	0.0179043	0.0472355		0.09626	0.053329	0.091312	0.240901		0.0220618	0.0204135	0.0214273		0.025649	0.0198516	0.02168
452	458	0	5	810.422	7.27171	7.2672			0.00527859	0.0441532	0.0714228		-0.0145984	0.00977812	0.00919247		0.0198769	0.0343751	0.0622304	0.116482		0.084477	0.146094	0.264479	0.49505		0.0169673	0.0180289	0.0140431		0.0142842	0.0139562	0.0152518
459	466	0	7	709.351	4.95587	4.94986			0.0734829	0.117795	0.145804		0.0524671	0.0983671	0.0975187		0.0210158	0.0194276	0.0482852	0.0887286		0.125044	0.115594	0.287297	0.527935		0.0224328	0.00910655	0.0119531		0.00629076	0.00963529	0.0178077
459	467	0	8	872.415	5.45499	5.44582			0.0608794	0.115273	0.13757		0.0365734	0.0689324	0.0664741		0.024306	0.0463409	0.0710956	0.141743		0.165281	0.315118	0.48345	0.963849		0.00822279	0.00914074	0.00827824		0.00953368	0.0098975	0.0214775
486	492	0	5	740.492	6.44222	6.43963			0.00790518	0.00416306	0.00298729		-0.00915741	0.00266824	0.0130536		0.0170626	0.00149482	-0.0100664	0.00849106		0.072516	0.006353	-0.042782	0.036087		0.00724918	0.0111878	0.0106831		0.00745365	0.00951529	0.00891976
486	493	0	6	843.501	6.56934	6.56678			-0.0301414	-0.0214273	0.00129235		-0.0263569	-0.00143863	-0.018802		-0.00378451	-0.0199886	0.0200943	-0.00367882		-0.019301	-0.101942	0.102481	-0.018762		0.0144624	0.0194053	0.0122157		0.0109429	0.0225349	0.0231627
520	535	0	15	1790.87	4.9818	4.96044			0.0287098	0.0637762	0.116943		0.0149944	0.0707958	0.0780472		0.0137154	-0.00701961	0.0388954	0.0455911		0.174871	-0.0895	0.495916	0.581287		0.0115115	0.01137	0.0108048		0.0109189	0.00968329	0.0129198
556	564	0	7	1065.61	6.58766	6.57931			-0.00640605	0.0303516	0.0695092		0.0117558	0.0844716	0.102977		-0.0181618	-0.05412	-0.0334681	-0.10575		-0.108063	-0.322014	-0.199135	-0.629212		0.0149709	0.0187634	0.0193138		0.0209474	0.0166306	0.0190617
557	563	0	5	805.457	5.34686	5.33564			0.132086	0.245809	0.268971		0.0780348	0.182074	0.196766		0.0540515	0.0637348	0.0722049	0.189991		0.229719	0.270873	0.306871	0.807463		0.0161711	0.0200791	0.00831812		0.0214856	0.0208127	0.015304
557	564	0	6	918.541	6.19683	6.19545			0.0877343	0.215395	0.272048		0.0722857	0.148351	0.219634		0.0154486	0.0670437	0.0524143	0.134907		0.078788	0.341923	0.267313	0.688024		0.0301194	0.0200271	0.0308971		0.0218125	0.0257976	0.0226465
557	572	0	13	1805.91	6.31351	6.29704			0.0941406	0.166049	0.217343		0.163582	0.320543	0.368233		-0.0694418	-0.154494	-0.15089	-0.374825		-0.767332	-1.70715	-1.66733	-4.14182		0.0103576	0.0137719	0.00964606		0.00988063	0.0101889	0.0105848
565	572	0	6	906.384	5.55326	5.54693			0.036378	0.06737	0.0885675		0.031742	0.0633627	0.0827549		0.00463608	0.00400725	0.00581255	0.0144559		0.023644	0.020437	0.029644	0.073725		0.00675804	0.00429961	0.00691667		0.00688824	0.00956196	0.00606843
576	585	0	8	1013.53	4.30056	4.29338			0.16685	0.296338	0.392567		0.177313	0.331569	0.420657		-0.0104624	-0.0352309	-0.0280906	-0.0737838		-0.071144	-0.23957	-0.191016	-0.50173		0.00613103	0.0115134	0.00506691		0.00807456	0.0133369	0.0123862
576	591	0	14	1738.98	4.44007	4.43551			0.0891	0.162714	0.232571		0.0899771	0.196938	0.268854		-0.000877059	-0.0342236	-0.0362829	-0.0713835		-0.010437	-0.407261	-0.431766	-0.849464		0.00901639	0.00731445	0.00771899		0.00873723	0.00880479	0.0107384
576	592	0	15	1853.02	4.1645	4.15767			0.0939574	0.151	0.207617		0.0972538	0.189918	0.242305		-0.00329639	-0.0389175	-0.034688	-0.0769019		-0.042029	-0.496198	-0.442272	-0.980499		0.0108479	0.00918627	0.00725318		0.00992965	0.0122242	0.00879443
576	593	0	16	1982.07	4.35131	4.34814			0.0776711	0.142981	0.195496		0.080289	0.166624	0.219489		-0.00261794	-0.0236438	-0.0239931	-0.0502548		-0.035604	-0.321555	-0.326306	-0.683465		0.00985279	0.0121014	0.00685978		0.00838243	0.00991625	0.0116574
576	597	0	20	2482.3	5.33345	5.32855			0.0499272	0.0925591	0.13816		0.0375924	0.0922625	0.147029		0.0123348	0.000296588	-0.00886965	0.00376176		0.209692	0.005042	-0.150784	0.06395		0.0208515	0.0213323	0.0207612		0.0122981	0.00454276	0.00992271
579	585	0	5	673.315	4.29817	4.29178			0.146497	0.28378	0.373		0.155613	0.324498	0.389454		-0.009116	-0.0407179	-0.0164544	-0.0662882		-0.038743	-0.173051	-0.069931	-0.281725		0.00518494	0.0129718	0.00494141		0.00808424	0.00511247	0.0186572
586	593	0	7	987.558	3.20976	3.14355			-0.00492571	0.0369187	0.0233958		-0.0100734	0.0121598	0.029015		0.00514773	0.0247588	-0.00561916	0.0242874		0.030629	0.147315	-0.033434	0.14451		0.0103007	0.0137539	0.0109808		0.0101862	0.0197	0.0103281
586	597	0	11	1487.8	4.18184	4.16843			0.00962011	0.00672578	0.01478		0.00569048	0.00832995	0.0139291		0.00392963	-0.00160417	0.000850909	0.00317636		0.036742	-0.014999	0.007956	0.029699		0.00753947	0.00959219	0.00820299		0.0217484	0.0192736	0.0168125
594	610	0	16	2071.05	5.22897	5.2207			0.0607897	0.114004	0.155258		0.045692	0.135394	0.155474		0.0150977	-0.0213899	-0.000215735	-0.00650787		0.205329	-0.290902	-0.002934	-0.088507		0.0115024	0.00746007	0.00579846		0.00663801	0.0119318	0.00723044
598	609	0	11	1423.74	3.85439	3.84671			0.11894	0.202213	0.256166		0.127194	0.232923	0.274192		-0.00825412	-0.0307099	-0.018026	-0.0569901		-0.077176	-0.287138	-0.168543	-0.532857		0.0124912	0.0116866	0.0118492		0.0113631	0.0118282	0.0134283
610	616	0	6	711.346	5.87973	5.87413			0.00974706	0.0780137	0.131775		0.013098	0.052382	0.105721		-0.00335098	0.0256318	0.0260537	0.0483345		-0.01709	0.130722	0.132874	0.246506		0.0120157	0.0100631	0.00914608		0.0098649	0.0138494	0.0100425
610	617	0	7	858.414	7.21589	7.21291			0.0818882	0.16291	0.225204		0.0603118	0.151636	0.190988		0.0215765	0.0112748	0.0342161	0.0670674		0.12838	0.067085	0.203586	0.399051		0.00872017	0.0149982	0.00597008		0.0120339	0.00725193	0.00842252
610	625	0	15	1599.77	5.76636	5.75321			0.146579	0.246064	0.291768		0.143697	0.288603	0.323619		0.00288235	-0.0425394	-0.0318514	-0.0715084		0.03675	-0.542377	-0.406105	-0.911732		0.0145579	0.0104187	0.00810941		0.00947231	0.00882322	0.00918722
610	628	0	18	1930.96	6.68638	6.67812			0.115895	0.213497	0.247406		0.101071	0.204132	0.240467		0.0148235	0.00936536	0.00693922	0.0311281		0.2268	0.14329	0.10617	0.47626		0.00711758	0.010076	0.00723072		0.00794987	0.00716745	0.0121925
611	617	0	6	711.346	6.5689	6.56337			0.0516563	0.194585	0.24836		0.0811053	0.183767	0.229873		-0.029449	0.0108173	0.0184869	-0.000144902		-0.15019	0.055168	0.094283	-0.000739		0.0214965	0.00885529	0.0103773		0.0110435	0.00903196	0.0112161
611	628	0	17	1783.89	6.30564	6.29263			0.136523	0.232189	0.270644		0.123706	0.233464	0.280283		0.0128172	-0.00127467	-0.00963952	0.00190298		0.185208	-0.018419	-0.139291	0.027498		0.00892208	0.0114287	0.00392436		0.00766298	0.00827149	0.00972747
615	628	0	13	1442.72	6.28749	6.28396			0.133988	0.22917	0.242362		0.142371	0.268745	0.295356		-0.00838326	-0.0395753	-0.052994	-0.100953		-0.092635	-0.437307	-0.585584	-1.11553		0.0231793	0.0106317	0.0120926		0.0153062	0.0105224	0.0132196
616	628	0	12	1295.65	5.62141	5.61787			0.119838	0.205372	0.234378		0.148113	0.276572	0.290355		-0.0282746	-0.0711995	-0.0559769	-0.155451		-0.288401	-0.726235	-0.570964	-1.5856		0.0134497	0.0299237	0.0105128		0.0123759	0.011292	0.0165013
617	628	0	11	1238.63	5.50329	5.48785			0.0728191	0.175012	0.194723		0.0994934	0.216115	0.236616		-0.0266742	-0.0411035	-0.0418934	-0.109671		-0.249404	-0.384318	-0.391703	-1.02543		0.0144734	0.0134743	0.00809294		0.00884674	0.00973241	0.0143125
629	646	0	16	2043.01	4.84785	4.84578			0.143065	0.221015	0.271199		0.148555	0.213049	0.230048		-0.00548956	0.00796654	0.0411505	0.0436275		-0.074658	0.108345	0.559647	0.593334		0.00960184	0.0103816	0.0124279		0.0200206	0.0196988	0.0137153
634	641	0	6	959.422	4.10732	4.09443			0.294027	0.281038	0.289504		0.319988	0.328393	0.332931		-0.0259614	-0.0473549	-0.0434269	-0.116743		-0.132403	-0.24151	-0.221477	-0.59539		0.0163329	0.00984941	0.0101598		0.0115239	0.0170522	0.012438
634	646	0	11	1500.71	4.01445	4.00157			0.180904	0.196756	0.291141		0.172804	0.231912	0.294907		0.00810011	-0.0351559	-0.00376535	-0.0308212		0.075736	-0.328708	-0.035206	-0.288178		0.0255936	0.0149477	0.0135267		0.0141341	0.0177091	0.0155218
635	641	0	5	773.342	4.10537	4.09786			0.261589	0.244672	0.257504		0.241919	0.284963	0.286815		0.0196696	-0.0402911	-0.0293108	-0.0499322		0.083596	-0.171237	-0.124571	-0.212212		0.00915459	0.00818471	0.00540047		0.0376591	0.0132325	0.0145569
642	648	0	6	774.436	3.5816	3.57241			0.141068	0.205065	0.316383		0.138047	0.197078	0.258411		0.00302098	0.00798745	0.0579718	0.0689802		0.015407	0.040736	0.295656	0.351799		0.0105865	0.00965902	0.0147127		0.0101455	0.0164724	0.0264722
650	660	0	10	1292.71	3.70675	3.6983			0.265715	0.345041	0.45816		0.249956	0.363361	0.466835		0.0157589	-0.0183201	-0.00867494	-0.0112361		0.133951	-0.155721	-0.073737	-0.095507		0.0238292	0.0192285	0.0121872		0.0324132	0.0271727	0.0309779
650	662	0	12	1494.78	4.60035	4.5912			0.206494	0.304146	0.438361		0.205196	0.368976	0.480509		0.00129794	-0.0648301	-0.0421476	-0.10568		0.013239	-0.661267	-0.429906	-1.07793		0.0082602	0.0220877	0.00784863		0.0102748	0.022008	0.0105106
650	664	0	14	1740.92	5.66805	5.65447			0.181244	0.283128	0.429393		0.181617	0.331611	0.471831		-0.000372437	-0.0484829	-0.0424385	-0.0912939		-0.004432	-0.576947	-0.505018	-1.0864		0.0184692	0.0212324	0.0100984		0.0145082	0.0114893	0.0174813
652	660	0	8	1065.57	3.97147	3.9627			0.304395	0.373005	0.47806		0.320368	0.438486	0.521821		-0.0159732	-0.0654812	-0.043761	-0.125215		-0.108618	-0.445272	-0.297575	-0.851465		0.0218525	0.0239815	0.0293474		0.0140549	0.0252	0.0294909
655	663	0	8	1038.53	5.12769	5.12234			0.257444	0.367907	0.554278		0.265777	0.439784	0.579842		-0.00833324	-0.0718765	-0.025564	-0.105774		-0.056666	-0.48876	-0.173835	-0.719261		0.00785221	0.0398396	0.00736397		0.0248182	0.0122604	0.0175066
655	664	0	9	1185.6	6.2616	6.25604			0.19984	0.351024	0.496085		0.220422	0.352747	0.516635		-0.0205821	-0.00172314	-0.0205499	-0.0428552		-0.157453	-0.013182	-0.157207	-0.327842		0.0297844	0.0300561	0.0218835		0.0312076	0.0269173	0.0307576
664	671	0	6	892.493	7.37837	7.37745			0.133116	0.381318	0.520102		0.102849	0.344506	0.465545		0.0302673	0.0368122	0.0545569	0.121636		0.154363	0.187742	0.27824	0.620345		0.00425333	0.0362253	0.0432443		0.0166969	0.00815745	0.0218237
664	673	0	8	1120.6	7.22004	7.21732			0.250331	0.481581	0.611515		0.190694	0.496705	0.608436		0.0596371	-0.015124	0.00307868	0.0475918		0.405532	-0.102843	0.020935	0.323624		0.0101628	0.0299503	0.00768691		0.00836926	0.00737779	0.0216647
666	673	0	6	902.498	6.46878	6.46586			0.251701	0.524524	0.639258		0.18978	0.525298	0.625777		0.0619208	-0.00077451	0.0134812	0.0746275		0.315796	-0.00395	0.068754	0.3806		0.0149118	0.0388871	0.017001		0.011711	0.0126347	0.0181631
674	680	0	6	666.346	5.28327	5.274			0.355399	0.391787	0.448979		0.41599	0.509906	0.520342		-0.0605912	-0.118119	-0.0713637	-0.250074		-0.309015	-0.602409	-0.363955	-1.27538		0.0131224	0.0219324	0.0102175		0.0168518	0.0202349	0.0108612
674	681	0	7	781.373	4.9405	4.93355			0.322766	0.354577	0.425067		0.373281	0.454764	0.495042		-0.0505155	-0.100187	-0.0699753	-0.220678		-0.300567	-0.596112	-0.416353	-1.31303		0.00726487	0.018117	0.00865933		0.0142541	0.00744605	0.0152711
674	682	0	8	928.441	6.70075	6.6982			0.2262	0.226813	0.226947		0.27268	0.336409	0.380899		-0.0464803	-0.109595	-0.153952	-0.310028		-0.316066	-0.745249	-1.04687	-2.10819		0.00784118	0.00773471	0.00748265		0.0112859	0.00974721	0.0103444
682	697	0	15	1798.93	5.50232	5.49233			0.0790049	0.13896	0.15079		0.106476	0.171746	0.169424		-0.0274706	-0.0327856	-0.0186342	-0.0788904		-0.35025	-0.418017	-0.237586	-1.00585		0.0117586	0.00854588	0.00723043		0.0187666	0.0100056	0.00760243
682	702	0	20	2381.26	5.41582	5.40644			0.0495349	0.0959073	0.105314		0.0769041	0.11082	0.118939		-0.0273692	-0.0149128	-0.0136252	-0.0559072		-0.465276	-0.253517	-0.231629	-0.950422		0.00928359	0.0159055	0.00973512		0.015305	0.0106362	0.0131534
684	702	0	18	2105.15	4.60117	4.58568			0.0860467	0.132523	0.141537		0.0923735	0.153994	0.165162		-0.00632673	-0.021471	-0.0236252	-0.051423		-0.096799	-0.328507	-0.361466	-0.786772		0.0045617	0.00590922	0.0119576		0.022299	0.0102058	0.0109336
685	695	0	10	1180.63	4.36842	4.35632			0.145311	0.251347	0.256426		0.179141	0.276563	0.304016		-0.0338306	-0.0252161	-0.0475904	-0.106637		-0.28756	-0.214337	-0.404518	-0.906415		0.0188174	0.0185844	0.0146228		0.0157688	0.02584	0.0161104
685	697	0	12	1409.74	4.00943	4.00003			0.140933	0.215328	0.249835		0.169962	0.232709	0.25224		-0.0290285	-0.0173812	-0.00240441	-0.0488141		-0.296091	-0.177288	-0.024525	-0.497904		0.0108784	0.0150986	0.0136407		0.0101955	0.0109203	0.00973657
685	702	0	17	1992.06	4.36727	4.35975			0.0740153	0.125994	0.140582		0.100131	0.151302	0.159789		-0.0261156	-0.0253076	-0.0192068	-0.07063		-0.377371	-0.365695	-0.277538	-1.0206		0.00632201	0.00918035	0.00878602		0.0107113	0.00670706	0.00902138
686	702	0	16	1878.98	4.36607	4.36308			0.102442	0.136483	0.14819		0.115974	0.176454	0.179009		-0.0135314	-0.0399717	-0.0308192	-0.0843223		-0.184027	-0.543615	-0.419141	-1.14678		0.0105645	0.0128212	0.0165464		0.0132571	0.00869265	0.0087275
687	702	0	15	1763.95	4.15061	4.11207			0.0598471	0.106429	0.110002		0.0921361	0.140628	0.144898		-0.0322889	-0.0341988	-0.0348958	-0.101384		-0.411684	-0.436035	-0.444921	-1.29264		0.00591004	0.00520651	0.00549161		0.00946133	0.00638384	0.00634925
696	702	0	6	830.448	3.48408	3.47325			0.0467008	0.0607714	0.0762541		0.0731073	0.0739806	0.0752718		-0.0264065	-0.0132092	0.000982353	-0.0386333		-0.134673	-0.067367	0.00501	-0.19703		0.0238061	0.0216502	0.023978		0.0222196	0.0242647	0.0322575
703	713	0	9	1195.61	4.51676	4.50615			0.0388152	0.0584254	0.15483		0.0507024	0.070742	0.146347		-0.0118872	-0.0123166	0.00848327	-0.0157205		-0.090937	-0.094222	0.064897	-0.120262		0.0134247	0.0141911	0.0119531		0.0116443	0.0222007	0.0132591
704	713	0	8	1082.53	4.30712	4.3009			0.0814262	0.104432	0.166555		0.0739901	0.0985965	0.159802		0.00743603	0.00583515	0.00675235	0.0200235		0.050565	0.039679	0.045916	0.13616		0.0146119	0.0171857	0.014575		0.0179865	0.016321	0.0225038
706	713	0	6	882.45	4.21433	4.20524			0.0382027	0.0730355	0.155475		0.0835333	0.0594457	0.140616		-0.0453306	0.0135898	0.0148588	-0.016882		-0.231186	0.069308	0.07578	-0.086098		0.017469	0.0215676	0.0138702		0.0257825	0.0190661	0.020501
706	714	0	7	983.498	3.79091	3.78098			0.0372919	0.0704775	0.148316		0.0370719	0.0829417	0.131552		0.00022	-0.0124642	0.0167632	0.00451899		0.001309	-0.074162	0.099741	0.026888		0.0308235	0.0294571	0.0291467		0.0300563	0.0342565	0.0333971
713	721	0	7	956.552	4.46888	4.45548			0.148041	0.288814	0.443369		0.163794	0.291372	0.437128		-0.0157536	-0.00255866	0.00624151	-0.0120708		-0.093734	-0.015224	0.037137	-0.071821		0.019221	0.0386845	0.0173655		0.0181355	0.0182092	0.0392666
713	727	0	12	1673.85	5.50358	5.49604			0.117103	0.248811	0.330785		0.151701	0.255036	0.349113		-0.0345978	-0.0062248	-0.0183286	-0.0591513		-0.352898	-0.063493	-0.186952	-0.603343		0.00850314	0.00797422	0.00765324		0.0178735	0.00982441	0.0111169
714	721	0	6	843.468	4.0665	4.05887			0.0839086	0.247795	0.428685		0.0735796	0.224635	0.380263		0.010329	0.02316	0.0484214	0.0819104		0.052678	0.118116	0.246949	0.417743		0.00897588	0.0225514	0.00630843		0.0121767	0.00760647	0.0104443
714	727	0	11	1560.77	5.35848	5.34571			0.0793159	0.207494	0.313001		0.0760744	0.211713	0.319762		0.0032415	-0.00421893	-0.00676086	-0.00773829		0.030308	-0.039447	-0.063214	-0.072353		0.00775561	0.0132364	0.00413166		0.00760513	0.0046646	0.00527968
715	727	0	10	1459.72	5.36523	5.35398			0.109703	0.211706	0.301588		0.140659	0.214298	0.302022		-0.0309568	-0.00259176	-0.000434118	-0.0339827		-0.263133	-0.02203	-0.00369	-0.288853		0.0157388	0.0175274	0.0201098		0.0162208	0.0167739	0.0303615
728	738	0	10	1258.66	3.70546	3.69859			0.160251	0.251481	0.316551		0.177578	0.256635	0.320668		-0.0173272	-0.00515329	-0.00411788	-0.0265984		-0.147281	-0.043803	-0.035002	-0.226086		0.0113651	0.0152316	0.0111647		0.0111062	0.0128655	0.01494
728	739	0	11	1371.75	4.42472	4.4162			0.147898	0.227936	0.293121		0.170608	0.242372	0.291489		-0.0227108	-0.0144366	0.0016323	-0.0355151		-0.212346	-0.134982	0.015262	-0.332066		0.0240917	0.0224197	0.0268433		0.026544	0.0240449	0.0288522
728	741	0	13	1527.84	4.77789	4.77446			0.137525	0.203413	0.279141		0.146282	0.223906	0.281346		-0.00875683	-0.0204929	-0.00220462	-0.0314543		-0.096763	-0.226446	-0.024361	-0.34757		0.00932118	0.010095	0.00783964		0.00758163	0.00861765	0.0147842
739	745	0	6	717.378	4.81224	4.8088			0.404411	0.514229	0.536045		0.430558	0.560567	0.572174		-0.0261473	-0.046338	-0.0361286	-0.108614		-0.133351	-0.236324	-0.184256	-0.553931		0.0153294	0.00856294	0.00527863		0.00859627	0.0131651	0.0195243
740	747	0	7	831.421	4.75874	4.7545			0.336069	0.448253	0.481884		0.369032	0.482624	0.492944		-0.0329635	-0.0343718	-0.01106	-0.0783953		-0.196133	-0.204512	-0.065807	-0.466452		0.0142674	0.0133442	0.00940017		0.0103099	0.00775059	0.00915126
740	750	0	10	1146.6	5.77262	5.76563			0.219881	0.34366	0.376584		0.232707	0.364136	0.392391		-0.0128255	-0.0204761	-0.0158061	-0.0491078		-0.109017	-0.174047	-0.134352	-0.417416		0.014254	0.00857165	0.0135464		0.0124854	0.0130311	0.0129196
741	747	0	6	774.399	4.66765	4.66618			0.359189	0.41875	0.441089		0.381287	0.458473	0.465022		-0.0220975	-0.0397224	-0.0239327	-0.0857525		-0.112697	-0.202584	-0.122057	-0.437338		0.0107041	0.0164104	0.0113482		0.0118384	0.0114439	0.0130573
741	748	0	7	875.447	4.74824	4.7417			0.330539	0.47734	0.520295		0.352049	0.501634	0.55243		-0.0215097	-0.0242933	-0.0321356	-0.0779387		-0.127983	-0.144545	-0.191207	-0.463735		0.00491412	0.0236659	0.00617445		0.0176479	0.0115563	0.00834655
741	750	0	9	1089.58	5.71944	5.71222			0.238964	0.352259	0.394193		0.272352	0.394835	0.42939		-0.0333878	-0.0425753	-0.0351976	-0.111161		-0.255417	-0.325701	-0.269262	-0.85038		0.00483346	0.010372	0.00343686		0.00823412	0.00450039	0.0115497
742	750	0	8	990.51	5.40066	5.39154			0.147508	0.242739	0.288694		0.166303	0.285866	0.318648		-0.0187949	-0.0431276	-0.0299547	-0.0918772		-0.127805	-0.293268	-0.203692	-0.624765		0.0111175	0.0110128	0.00870382		0.0103718	0.0106981	0.0103674
743	750	0	7	903.478	5.24213	5.23501			0.0461294	0.150455	0.202123		0.0554618	0.181505	0.226159		-0.00933244	-0.0310496	-0.0240365	-0.0644185		-0.055528	-0.184745	-0.143017	-0.38329		0.0105635	0.00720958	0.00719899		0.00569966	0.00532218	0.00896655
746	753	0	7	760.42	4.453	4.44701			0.0463032	0.125616	0.154751		0.0391508	0.139852	0.171169		0.00715244	-0.0142365	-0.0164173	-0.0235013		0.042557	-0.084707	-0.097683	-0.139833		0.00535815	0.00652941	0.00846588		0.00746218	0.00846521	0.0124724
749	757	0	8	819.399	5.43786	5.42908			0.0433526	0.0597975	0.101348		0.0457991	0.0714469	0.0829274		-0.00244647	-0.0116494	0.0184209	0.004325		-0.016636	-0.079216	0.125262	0.02941		0.00821868	0.00529485	0.00844338		0.00824574	0.00772735	0.0104813
751	757	0	6	605.268	4.58329	4.57456			0.082212	0.0719982	0.102223		0.0839947	0.0717041	0.117404		-0.00178275	0.000294118	-0.0151808	-0.0166694		-0.009092	0.0015	-0.077422	-0.085014		0.0126378	0.0182167	0.0110575		0.0191114	0.0187075	0.017751
751	758	0	7	768.331	5.51193	5.5049			0.114171	0.157011	0.183262		0.102219	0.162326	0.179794		0.0119514	-0.00531496	0.00346807	0.0101045		0.071111	-0.031624	0.020635	0.060122		0.0108523	0.011202	0.0100254		0.0102291	0.0101281	0.0101413
752	758	0	6	711.31	5.47668	5.47097			0.109274	0.160809	0.196326		0.116333	0.186356	0.184698		-0.00705902	-0.0255478	0.0116284	-0.0209784		-0.036001	-0.130294	0.059305	-0.10699		0.0270116	0.00629647	0.0372055		0.026122	0.0151878	0.0270773
762	774	0	12	1610.92	4.27397	4.24281			0.107675	0.13013	0.142123		0.111383	0.134787	0.163332		-0.00370873	-0.00465667	-0.021209	-0.0295744		-0.037829	-0.047498	-0.216332	-0.301659		0.0190488	0.0190394	0.0136637		0.00711951	0.0155976	0.00863627
762	775	0	13	1697.95	4.09845	4.06694			0.10822	0.125945	0.166813		0.126304	0.130694	0.171026		-0.0180841	-0.00474959	-0.00421222	-0.0270459		-0.199829	-0.052483	-0.046545	-0.298857		0.0240776	0.0136471	0.014442		0.0240648	0.0133043	0.0157859
762	776	0	14	1826.99	4.17779	4.15442			0.0798399	0.105974	0.136563		0.110134	0.111432	0.138164		-0.0302936	-0.00545756	-0.00160025	-0.0373514		-0.360494	-0.064945	-0.019043	-0.444482		0.0114453	0.00849025	0.0131767		0.0159705	0.0105103	0.0127924
763	776	0	13	1679.93	4.06283	3.83857			0.119623	0.102977	0.100391		0.0993776	0.119402	0.126003		0.0202451	-0.0164246	-0.0256121	-0.0217917		0.223708	-0.181492	-0.283014	-0.240798		0.0251222	0.0196709	0.0207287		0.0196232	0.0177846	0.0179614
776	788	0	11	1522.72	5.17957	5.17434			0.0753225	0.163221	0.24017		0.0832561	0.186268	0.264412		-0.00793369	-0.023047	-0.0242421	-0.0552228		-0.07418	-0.215489	-0.226664	-0.516333		0.0080908	0.00826791	0.00725337		0.0126011	0.0143758	0.00719102
776	789	0	12	1708.8	6.32285	6.31677			0.0603664	0.177111	0.252801		0.0627052	0.140301	0.171415		-0.00233882	0.0368096	0.0813861	0.115857		-0.023856	0.375458	0.830138	1.18174		0.0194237	0.0108398	0.0164827		0.0169129	0.0216153	0.0309485
777	788	0	10	1393.68	5.11055	5.10371			0.1306	0.194322	0.27202		0.133105	0.195654	0.292657		-0.00250553	-0.00133212	-0.0206371	-0.0244747		-0.021297	-0.011323	-0.175415	-0.208035		0.0129565	0.0144259	0.0141265		0.0213075	0.0157627	0.0139659
777	789	0	11	1579.76	6.26978	6.25581			0.0512947	0.114418	0.182558		0.0454343	0.118594	0.172588		0.00586032	-0.00417551	0.00996952	0.0116543		0.054794	-0.039041	0.093215	0.108968		0.0168041	0.0146003	0.0139909		0.0193524	0.0140195	0.0246536
778	789	0	10	1508.72	6.28183	6.27241			0.0265538	0.069228	0.115816		0.0351735	0.0888249	0.104557		-0.00861976	-0.0195969	0.0112594	-0.0169573		-0.073268	-0.166574	0.095705	-0.144137		0.0388541	0.0224087	0.0197827		0.0193154	0.0184789	0.0208001
779	788	0	8	1194.55	5.90831	5.83069			0.0612271	0.102081	0.130075		0.053836	0.120586	0.135638		0.00739103	-0.0185053	-0.00556279	-0.0166771		0.050259	-0.125836	-0.037827	-0.113404		0.0162287	0.0163824	0.0169869		0.0184763	0.0206062	0.0160947
779	789	0	9	1380.63	6.76145	6.74782			0.0379928	0.118378	0.166362		0.083389	0.15901	0.188322		-0.0453962	-0.0406319	-0.0219593	-0.107987		-0.347281	-0.310834	-0.167989	-0.826104		0.0195076	0.0151711	0.017912		0.0169633	0.0151378	0.0144627
789	798	0	9	1196.55	5.32012	5.30341			0.108379	0.279892	0.37384		0.12149	0.314878	0.402819		-0.0131107	-0.0349863	-0.0289782	-0.0770752		-0.100297	-0.267645	-0.221683	-0.589625		0.0353299	0.0419251	0.0347407		0.0171846	0.0180578	0.0218463
789	803	0	13	1697.81	6.0597	6.05207			0.132899	0.265004	0.344065		0.1599	0.293577	0.354047		-0.0270008	-0.0285722	-0.00998217	-0.0655552		-0.298359	-0.315723	-0.110303	-0.724385		0.0109751	0.0189835	0.00733176		0.00749484	0.00962181	0.0199494
790	803	0	12	1511.73	5.50073	5.49412			0.141597	0.266527	0.357887		0.154917	0.312116	0.387097		-0.0133197	-0.0455896	-0.0292102	-0.0881195		-0.135861	-0.465014	-0.297944	-0.898819		0.0191733	0.025329	0.0180275		0.00592686	0.00665549	0.0150963
790	804	0	13	1658.8	6.53478	6.52715			0.0939751	0.208101	0.267702		0.110665	0.238583	0.295095		-0.01669	-0.0304816	-0.0273927	-0.0745643		-0.184424	-0.336822	-0.302689	-0.823935		0.00540262	0.0130162	0.00493846		0.00569167	0.00493846	0.0176203
797	804	0	6	926.444	7.03646	7.03257			0.0636208	0.116819	0.140063		0.130156	0.134705	0.140612		-0.0665353	-0.0178861	-0.000548235	-0.0849696		-0.33933	-0.091219	-0.002796	-0.433345		0.0352412	0.0200284	0.0164939		0.01393	0.0130365	0.01408
804	816	0	11	1571.76	5.37362	5.3683			0.175905	0.217841	0.257194		0.206327	0.259082	0.298267		-0.0304215	-0.0412405	-0.0410738	-0.112736		-0.284441	-0.385599	-0.38404	-1.05408		0.0104057	0.00935947	0.00842524		0.0165888	0.0065154	0.00659979
805	816	0	10	1424.69	5.09012	5.08339			0.192449	0.234492	0.288167		0.23544	0.284054	0.329248		-0.0429913	-0.0495615	-0.0410811	-0.133634		-0.365426	-0.421273	-0.349189	-1.13589		0.0207608	0.0103636	0.0112766		0.00668	0.0236939	0.0146953
806	816	0	9	1337.66	5.26312	5.08782			0.16718	0.230349	0.272438		0.228631	0.282318	0.309769		-0.0614514	-0.0519684	-0.0373312	-0.150751		-0.470103	-0.397558	-0.285584	-1.15324		0.0175425	0.0192154	0.0178363		0.0175149	0.0183071	0.0180373
817	825	0	7	1066.5	5.2521	5.24582			-0.00320975	0.0194608	0.037524		0.014058	0.0455545	0.0479318		-0.0172677	-0.0260936	-0.0104077	-0.0537691		-0.102743	-0.155257	-0.061926	-0.319926		0.00996941	0.00800134	0.00802807		0.0187649	0.0111356	0.0111018
826	839	0	12	1357.7	4.17415	4.16102			0.252486	0.327062	0.371978		0.248297	0.354753	0.403271		0.00418912	-0.0276911	-0.0312933	-0.0547953		0.042729	-0.282449	-0.319192	-0.558912		0.0142078	0.00803157	0.00767471		0.00777637	0.0105702	0.00898922
827	839	0	11	1228.65	3.8177	3.81064			0.242002	0.338092	0.386805		0.243809	0.380628	0.419702		-0.00180695	-0.0425361	-0.0328972	-0.0772403		-0.016895	-0.397713	-0.307589	-0.722197		0.0157002	0.0145247	0.0167473		0.0176678	0.0149739	0.0311203
827	840	0	12	1299.69	4.2691	4.25623			0.0933773	0.211656	0.276084		0.0972722	0.218789	0.270272		-0.0038949	-0.00713314	0.00581186	-0.00521618		-0.039728	-0.072758	0.059281	-0.053205		0.0143832	0.0214722	0.0119308		0.0168019	0.00860873	0.0198691
848	857	0	8	992.541	4.6445	4.63396			0.235142	0.28103	0.364337		0.23365	0.327494	0.405595		0.00149132	-0.0464632	-0.0412582	-0.0862301		0.010141	-0.31595	-0.280556	-0.586365		0.0240538	0.0248379	0.010094		0.025121	0.0120118	0.0168847
848	858	0	9	1107.57	4.48285	4.48011			0.220924	0.257889	0.348032		0.242936	0.309127	0.357935		-0.0220123	-0.0512384	-0.00990222	-0.0831529		-0.168394	-0.391974	-0.075752	-0.63612		0.00622549	0.0138179	0.00431451		0.010243	0.00549948	0.00477438
848	861	0	12	1451.72	5.6179	5.60539			0.134605	0.212847	0.299824		0.136649	0.23499	0.291167		-0.00204431	-0.0221434	0.00865667	-0.0155311		-0.020852	-0.225863	0.088298	-0.158417		0.0124674	0.0158939	0.0148121		0.0144809	0.0141125	0.0145098
848	862	0	13	1582.76	5.36945	5.35418			0.0928528	0.194222	0.277433		0.0966621	0.201223	0.280313		-0.00380932	-0.0070009	-0.00287982	-0.01369		-0.042093	-0.07736	-0.031822	-0.151275		0.0196201	0.0258332	0.0223266		0.0183567	0.0164787	0.0162088
848	863	0	14	1669.79	5.91683	5.91544			0.191364	0.27785	0.334188		0.186731	0.291652	0.354812		0.00463311	-0.0138014	-0.0206237	-0.029792		0.055134	-0.164237	-0.245422	-0.354525		0.0110782	0.0139017	0.0100156		0.0124123	0.0113018	0.0147748
858	864	0	6	859.329	6.19484	6.14667			0.0999127	0.289831	0.392612		0.132684	0.293383	0.376685		-0.032771	-0.00355157	0.0159275	-0.0203951		-0.167132	-0.018113	0.08123	-0.104015		0.0354382	0.0509696	0.0140143		0.0213157	0.0171229	0.0310902
883	893	0	10	1240.66	4.27571	4.27235			0.141377	0.212592	0.28734		0.149987	0.234086	0.26759		-0.00860976	-0.0214944	0.0197495	-0.0103546		-0.073183	-0.182702	0.167871	-0.088014		0.0131975	0.012746	0.0117914		0.00819894	0.0133266	0.00591706
895	902	0	6	966.475	7.70131	7.69402			0.0156592	0.0314955	0.0326439		-0.000762157	0.0343535	0.0230398		0.0164214	-0.00285804	0.00960412	0.0231675		0.083749	-0.014576	0.048981	0.118154		0.0241673	0.021112	0.0199657		0.0177671	0.0231888	0.0211492
903	909	0	5	696.465	6.20625	6.19976			-0.00496282	0.0123358	0.0100231		-0.0100574	0.00331976	0.017624		0.00509459	0.009016	-0.00760094	0.00650965		0.021652	0.038318	-0.032304	0.027666		0.0157993	0.0173951	0.0195042		0.0166466	0.0219372	0.0195198
903	911	0	7	866.571	6.57738	6.57411			-0.00764437	-0.00890756	-0.00148773		-0.000984706	0.00082	0.0103753		-0.00665966	-0.00972756	-0.011863	-0.0282503		-0.039625	-0.057879	-0.070585	-0.168089		0.00826706	0.00684034	0.00923311		0.00717798	0.0066763	0.00699328
903	913	0	9	1050.69	7.52454	7.52127			0.00593163	0.00728654	0.0126945		-0.00112	0.0012315	0.00321739		0.00705163	0.00605503	0.00947712	0.0225838		0.053945	0.046321	0.0725	0.172766		0.00559386	0.00542353	0.00547033		0.00690431	0.00565961	0.00543843
906	913	0	6	739.471	7.52409	7.52			0.00404294	0.00406373	0.0184618		-0.00111275	0.00205392	0.00112471		0.00515569	0.0020098	0.0173371	0.0245025		0.026294	0.01025	0.088419	0.124963		0.0085902	0.00942902	0.0103094		0.0100298	0.00845275	0.00984157
912	918	0	6	706.413	6.65621	6.65302			-0.00914353	-0.0206255	-0.0260327		0.0133563	0.0111525	0.00298471		-0.0224998	-0.031778	-0.0290175	-0.0832953		-0.114749	-0.162068	-0.147989	-0.424806		0.0164818	0.0138476	0.0131635		0.0173757	0.0145565	0.0137396
925	931	0	6	825.451	6.73344	6.68771			-0.0108312	-0.00471039	-0.00687706		-0.0193398	0.0159471	0.0167641		0.00850863	-0.0206575	-0.0236412	-0.03579		0.043394	-0.105353	-0.12057	-0.182529		0.02283	0.0200786	0.0199769		0.0203084	0.0199902	0.0210763
925	932	0	7	938.535	7.45703	7.45325			0.0121795	0.0238123	0.0356242		-0.00087395	0.00140235	1.51261e-06		0.0130534	0.0224099	0.0356227	0.0710861		0.077668	0.133339	0.211955	0.422962		0.0138501	0.0115758	0.0107894		0.0120861	0.0108884	0.010738
933	944	0	11	1201.72	5.58154	5.5737			0.0177484	0.0059338	0.0199367		0.0177686	0.0248958	0.0295197		-2.0107e-05	-0.018962	-0.00958299	-0.0285651		-0.000188	-0.177295	-0.089601	-0.267084		0.00987572	0.0170348	0.0107148		0.0145544	0.0146264	0.0133951
936	945	0	9	999.62	5.55097	5.5322			0.0157659	0.0200335			0.012859	0.0304997	0.0523027		0.00290693	-0.0104663		-0.00755935		0.022238	-0.080067	0	-0.057829		0.0144903	0.028919			0.0156137	0.0123069	0.015381
938	944	0	6	716.43	4.53256	4.52793			0.0214043	0.0319265	0.0673973		0.00363078	0.0271435	0.0546847		0.0177735	0.00478294	0.0127125	0.035269		0.090645	0.024393	0.064834	0.179872		0.0100841	0.0127322	0.0133565		0.0103812	0.0119143	0.0105102
948	962	0	14	1693.88	4.88652	4.88424			0.0840916	0.207422	0.247714		0.0471936	0.115012	0.142329		0.036898	0.0924099	0.105385	0.234693		0.439086	1.09968	1.25408	2.79285		0.0120092	0.024095	0.0132756		0.0158908	0.0167858	0.029964
965	972	0	7	973.561	7.21918	7.21648			0.188459	0.352063	0.468126		0.131029	0.376907	0.444667		0.0574297	-0.0248434	0.0234588	0.0560452		0.341707	-0.147818	0.13958	0.333469		0.00832336	0.0405782	0.00747261		0.00775983	0.0157934	0.00622185
965	975	0	9	1339.8	5.32329	5.31956			0.0214455	0.038261	0.0528396		0.0149974	0.0372217	0.0232954		0.0064481	0.00103935	0.0295442	0.0370316		0.049328	0.007951	0.226013	0.283292		0.0125791	0.00761987	0.00971804		0.0149756	0.0126533	0.0220907
988	1000	0	11	1157.62	4.42919	4.41641			0.0305365	0.114982	0.152319		-0.00177369	0.126192	0.161824		0.0323102	-0.0112097	-0.00950417	0.0115963		0.3021	-0.104811	-0.088864	0.108425		0.00656171	0.00866642	0.00670374		0.0116055	0.015308	0.00302952
988	1010	0	21	2001.01	5.42749	5.41627			0.0907097	0.156424	0.229644		0.07838	0.132423	0.164643		0.0123297	0.0240016	0.0650014	0.101333		0.220085	0.428428	1.16028	1.80879		0.00687546	0.0113624	0.00480908		0.00513776	0.00388504	0.00366398
993	999	0	6	520.236	4.89687	4.89196			0.00715235	0.013752	0.0139573		0.0133231	0.00785412	0.00880627		-0.00617078	0.00589784	0.00515098	0.00487804		-0.031471	0.030079	0.02627	0.024878		0.00602647	0.00651314	0.0089149		0.00669294	0.0064351	0.0118204
1001	1010	0	9	862.409	4.47907	4.47103			0.00726118	0.0365816	0.0647807		0.00479464	0.0146306	0.0158817		0.00246654	0.021951	0.048899	0.0733165		0.018869	0.167925	0.374077	0.560871		0.00437477	0.00419386	0.00815882		0.00474444	0.00905608	0.00488013
1003	1010	0	7	677.329	4.23388	4.2253			0.0206348	0.0313543	0.0766582		0.0157782	0.0158701	0.0216543		0.00485664	0.0154842	0.0550039	0.0753447		0.028897	0.092131	0.327273	0.448301		0.0103852	0.0226334	0.0116978		0.0109588	0.0145018	0.0189044
1019	1025	0	5	868.497	8.44957	8.40904			0.00116471	0.0139838	0.0146259		-0.0104948	0.00717129	0.0145772		0.0116595	0.00681247	4.87059e-05	0.0185207		0.049553	0.028953	0.000207	0.078713		0.006988	0.00647459	0.00819741		0.00679647	0.0122191	0.00657224

## Sheet: Fig 2a,Supplementary Fig 5 (3) 
Fig. 2a and Supplementary figure 5.		HDX data used to create Woods plot for (AcrBWT+ drugs) - AcrBWT for the CIP antibiotic and PAβN efflux pump inhibitor condition.						0	Colour Scale						0.64		-0.41			0.28
									AcrBWT+PABN+CIP				AcrBWT				AcrBWT+PABN+CIP - AcrBWT differences					AcrBWT+PABN+CIP - AcrBWT differences					AcrBWT+PABN+CIP				AcrBWT				AcrBWT+PABN+CIP - AcrBWT differences
									Relative uptake (%)				Relative uptake (%)				Relative uptake (%)					D uptake (Da)					STDEVS (%)				STDEVS (%)				Confidence Interval (Da) / 98%
									Deuteration time (min)				Deuteration time (min)				Deuteration time (min)					Deuteration time (min)					Deuteration time (min)				Deuteration time (min)				Deuteration time (min)
Start	End	Mod	#D	m/z	RT(max)	RT(min)			0.25	5	30		0.25	5	30		0.25	5	30	Sum		0.25	5	30	Sum		0.25	5	30		0.25	5	30		0.25	5	30	Sum
5	11	0	5	907.504	6.24731	6.24035			0.0185332	0.0363428	0.0576306		0.0181642	0.0645621	0.0709209		0.000368941	-0.0282193	-0.0132904	-0.0411407		0.001568	-0.119932	-0.056484	-0.174848		0.0159082	0.0223508	0.0259402		0.0179551	0.0251224	0.0320306		0.45	0.42	0.47	0.77
26	35	0	8	1115.68	5.79632	5.79227			0.0824813	0.212117	0.223623		0.0795229	0.21007	0.212193		0.00295838	0.00204691	0.01143	0.0164353		0.020117	0.013919	0.077724	0.11176		0.0219831	0.0176006	0.0269337		0.0174681	0.0213881	0.0262926
26	44	0	14	1963.16	5.89882	5.89612			0.146569	0.250935	0.266881		0.108409	0.228873	0.228962		0.0381595	0.0220623	0.0379182	0.09814		0.454098	0.262541	0.451227	1.16787		0.0229824	0.00809681	0.0103182		0.0248769	0.0166558	0.020411
28	35	0	6	931.561	5.29615	5.28645			0.0258065	0.16318	0.196859		0.0125565	0.17642	0.153686		0.01325	-0.0132398	0.0431725	0.0431827		0.067575	-0.067523	0.22018	0.220232		0.033181	0.029552	0.0278937		0.0249312	0.0322661	0.0247635
28	44	0	12	1779.04	5.59918	5.58779			0.201572	0.322404	0.328483		0.14289	0.264601	0.276525		0.0586818	0.0578027	0.0519576	0.168442		0.598554	0.589588	0.529968	1.71811		0.00541304	0.00803422	0.00781951		0.0108021	0.0189011	0.0140914
31	38	0	5	888.482	4.54592	4.54041			0.227819	0.320336	0.338691		0.211919	0.308409	0.306136		0.0158998	0.0119266	0.0325555	0.0603819		0.067574	0.050688	0.138361	0.256623		0.0374979	0.0210325	0.0372576		0.0439245	0.0114795	0.0167061
36	44	0	5	866.498	4.55581	4.55108			0.186629	0.276523	0.298309		0.184952	0.277087	0.265408		0.00167741	-0.000564706	0.0329014	0.0340141		0.007129	-0.0024	0.139831	0.14456		0.0293515	0.0114061	0.0115471		0.0186729	0.0174824	0.0141304
45	53	0	7	880.405	4.2677	4.26188			0.0592052	0.120299	0.156499		0.057343	0.116787	0.138888		0.00186218	0.00351176	0.0176116	0.0229855		0.01108	0.020895	0.104789	0.136764		0.0176657	0.0160961	0.0154976		0.0155292	0.016657	0.0182978
45	59	0	13	1522.74	4.13156	4.11953			0.0487264	0.111501	0.177267		0.0528026	0.103384	0.152374		-0.0040762	0.00811683	0.0248934	0.028934		-0.045042	0.089691	0.275072	0.319721		0.00878136	0.0076933	0.00883312		0.011151	0.00559077	0.0145744
45	62	0	16	1823.9	4.62986	4.62726			0.0214553	0.0779939	0.1264		0.0345503	0.0746741	0.116053		-0.013095	0.00331978	0.0103474	0.000572132		-0.178092	0.045149	0.140724	0.007781		0.00491485	0.00750846	0.00782713		0.00542522	0.00450346	0.00643294
45	63	0	17	1951.96	4.62374	4.62187			0.0260861	0.072481	0.116763		0.0239463	0.0693194	0.101222		0.00213979	0.00316166	0.0155411	0.0208426		0.03092	0.045686	0.224569	0.301175		0.00678484	0.00819211	0.00683467		0.00705107	0.00624657	0.00610104
47	53	0	5	680.289	3.68985	3.68339			0.0473951	0.106071	0.111909		0.0485722	0.100418	0.0765136		-0.00117718	0.00565271	0.0353958	0.0398713		-0.005003	0.024024	0.150432	0.169453		0.0113181	0.0288148	0.0306052		0.00969271	0.0462664	0.0172386
63	75	0	12	1487.72	5.75676	5.75059			0.135282	0.233714	0.277074		0.131833	0.233334	0.287313		0.00344824	0.000380392	-0.0102392	-0.00641059		0.035172	0.00388	-0.10444	-0.065388		0.0261126	0.0274894	0.0280675		0.0127171	0.0104992	0.0102069
64	75	0	11	1359.66	5.71669	5.68384			0.130309	0.247908	0.297582		0.116808	0.253767	0.286747		0.0135004	-0.00585947	0.0108344	0.0184754		0.126229	-0.054786	0.101302	0.172745		0.0235536	0.020821	0.0201633		0.0171653	0.0175886	0.0209268
68	75	0	7	890.404	5.60028	5.59202			0.165478	0.329279	0.387245		0.170773	0.366322	0.425851		-0.0052958	-0.0370432	-0.0386069	-0.0809459		-0.03151	-0.220407	-0.229711	-0.481628		0.0107324	0.0116212	0.0100208		0.0093395	0.00851126	0.0164313
76	89	0	13	1507.6	4.38034	4.36785			0.031019	0.0513727	0.0747194		0.0281218	0.0507968	0.0777301		0.00289719	0.000575837	-0.00301077	0.000462262		0.032014	0.006363	-0.033269	0.005108		0.0129968	0.0175609	0.0111174		0.0140805	0.0127871	0.0186832
77	89	0	12	1376.56	3.69421	3.68258			0.0128597	0.0415444	0.0572042		0.0131931	0.0410265	0.0559877		-0.000333431	0.000517941	0.00121647	0.00140098		-0.003401	0.005283	0.012408	0.01429		0.0125653	0.00902735	0.00917431		0.0103861	0.00948059	0.0097801
93	99	0	6	756.305	3.92362	3.91696			0.231058	0.258906	0.309568		0.235981	0.282946	0.331864		-0.00492255	-0.0240408	-0.0222963	-0.0512596		-0.025105	-0.122608	-0.113711	-0.261424		0.00740176	0.00985294	0.00836765		0.0179761	0.00760275	0.012609
93	101	0	8	942.369	4.00023	3.99353			0.193971	0.305389	0.354661		0.237955	0.343693	0.383804		-0.0439847	-0.0383041	-0.0291437	-0.111433		-0.299096	-0.260468	-0.198177	-0.757741		0.0100587	0.00865265	0.0086875		0.0203674	0.00925162	0.0195585
94	101	0	7	841.321	3.41446	3.40862			0.202098	0.318762	0.39049		0.246928	0.365573	0.407576		-0.0448301	-0.0468108	-0.0170852	-0.108726		-0.266739	-0.278524	-0.101657	-0.64692		0.0147417	0.0137207	0.0059437		0.0162116	0.0196106	0.0139289
102	115	0	13	1583.89	5.55733	5.54855			-0.00115385	0.00445837	0.0197809		-0.00790778	0.00437321	0.0127655		0.00675394	8.51584e-05	0.00701538	0.0138545		0.074631	0.000941	0.07752	0.153092		0.00565041	0.00679656	0.00593131		0.0071019	0.00632308	0.00837774
104	110	0	6	843.468	3.4244	3.41993			-0.0183806	0.00527353	0.0167618		-0.0141661	-0.0031849	0.000587059		-0.00421451	0.00845843	0.0161747	0.0204186		-0.021494	0.043138	0.082491	0.104135		0.0102006	0.0143518	0.0129688		0.0085802	0.0149463	0.013849
104	115	0	11	1399.77	5.42041	5.40988			0.000622674	0.00409273	0.0284938		0.00791219	0.0110176	0.0155221		-0.00728952	-0.00692492	0.0129717	-0.00124278		-0.068157	-0.064748	0.121285	-0.01162		0.0110841	0.0161507	0.0153876		0.0130858	0.0104672	0.00995326
105	115	0	10	1271.71	5.40178	5.38688			0.00852353	0.0131796	0.0345198		2.58824e-05	0.00841859	0.017662		0.00849765	0.00476106	0.0168578	0.0301165		0.07223	0.040469	0.143291	0.25599		0.0110245	0.007378	0.00936341		0.00822718	0.00757165	0.008262
105	118	0	12	1594.93	6.76276	6.752			-0.0119527	0.01163	0.0199427		-0.000473039	0.00126941	0.0314225		-0.0114797	0.0103606	-0.0114798	-0.0125989		-0.117093	0.105678	-0.117094	-0.128509		0.0109732	0.0128549	0.0118425		0.0128329	0.0117693	0.0288569
113	119	0	4	754.453	4.64585	4.6423			0.278839	0.38772	0.443834		0.330342	0.436537	0.520039		-0.0515029	-0.0488171	-0.076205	-0.176525		-0.17511	-0.165978	-0.259097	-0.600185		0.0132724	0.00902971	0.0110553		0.0134365	0.0121665	0.0120053
114	121	0	5	898.47	5.78993	5.77293			0.144065	0.183551	0.193345		0.126281	0.186294	0.21078		0.017784	-0.00274329	-0.0174355	-0.00239482		0.075582	-0.011659	-0.074101	-0.010178		0.0299974	0.0238362	0.0205774		0.0366887	0.022584	0.0250607
129	137	0	8	983.504	5.24	5.22903			0.293651	0.218726	0.296102		0.225149	0.327614	0.352397		0.0685015	-0.108888	-0.0562957	-0.0966825		0.46581	-0.74044	-0.382811	-0.657441		0.0196924	0.00627338	0.0149707		0.0166124	0.00685647	0.0149291
138	145	0	7	832.46	5.4465	5.43209			0.107753	0.118609	0.139726		0.110454	0.131347	0.144659		-0.00270168	-0.0127382	-0.00493277	-0.0203726		-0.016075	-0.075792	-0.02935	-0.121217		0.0107415	0.00999765	0.00830034		0.00852924	0.00751546	0.00836807
138	149	0	11	1236.6	6.01353	6.00661			0.177329	0.262882	0.275049		0.201371	0.30204	0.300731		-0.0240414	-0.0391582	-0.0256824	-0.0888819		-0.224787	-0.366129	-0.24013	-0.831046		0.0135003	0.0105614	0.0134863		0.0124095	0.0157345	0.0156913
140	149	0	9	1006.49	5.16015	5.1395			0.215028	0.34116	0.349245		0.25897	0.360638	0.370981		-0.0439424	-0.0194778	-0.0217363	-0.0851565		-0.336159	-0.149005	-0.166283	-0.651447		0.0053498	0.00354523	0.0127922		0.00572052	0.0195305	0.0239792
142	149	0	7	850.398	4.4281	4.4217			0.303952	0.464089	0.473704		0.341406	0.523178	0.541067		-0.0374534	-0.0590897	-0.0673625	-0.163906		-0.222848	-0.351584	-0.400807	-0.975239		0.0079721	0.0077279	0.0126733		0.0108111	0.013017	0.010622
143	149	0	6	751.329	6.01944	6.01635			0.202861	0.333342	0.35013		0.243125	0.382051	0.382414		-0.0402639	-0.0487092	-0.0322839	-0.121257		-0.205346	-0.248417	-0.164648	-0.618411		0.0120722	0.0072949	0.0115222		0.0127394	0.00942353	0.0153504
147	155	0	8	981.419	4.10883	4.0949			0.215413	0.223509	0.224452		0.260721	0.252795	0.256903		-0.0453088	-0.0292857	-0.032451	-0.107046		-0.3081	-0.199143	-0.220667	-0.72791		0.0205913	0.0214769	0.020176		0.0215722	0.02209	0.0264732
150	156	0	6	807.337	3.47954	3.46557			0.0755943	0.100727	0.122705		0.0840818	0.120224	0.137424		-0.00848745	-0.0194965	-0.0147188	-0.0427027		-0.043286	-0.099432	-0.075066	-0.217784		0.013598	0.014558	0.0137841		0.0134345	0.013562	0.0136825
157	164	0	7	911.429	3.65892	3.64897			0.151239	0.288164	0.369433		0.110665	0.27519	0.339298		0.0405743	0.0129731	0.030135	0.0836824		0.241417	0.07719	0.179303	0.49791		0.0305311	0.0394218	0.0205074		0.0166948	0.0132109	0.0155479
157	173	0	16	1739.87	4.72503	4.7218			0.104113	0.221267	0.280301		0.100159	0.219931	0.289925		0.00395397	0.00133603	-0.00962441	-0.00433441		0.053774	0.01817	-0.130892	-0.058948		0.00858743	0.00790632	0.007745		0.0104233	0.00868015	0.0138063
157	174	0	17	1854.9	4.73552	4.72742			0.101796	0.217884	0.279162		0.104424	0.21791	0.265707		-0.0026281	-2.65052e-05	0.0134555	0.0108009		-0.037976	-0.000383	0.194432	0.156073		0.0145066	0.0195359	0.0146516		0.0151866	0.0165427	0.0193977
162	177	0	15	1676.86	4.96978	4.96393			0.132438	0.202525	0.233182		0.13549	0.24645	0.280367		-0.00305271	-0.0439254	-0.047185	-0.0941631		-0.038922	-0.560049	-0.601609	-1.20058		0.0189387	0.0112583	0.0125627		0.0125163	0.010301	0.0125278
163	174	0	11	1205.61	3.30855	3.27651			0.101363	0.173487	0.214124		0.119058	0.196639	0.225918		-0.0176944	-0.0231526	-0.0117944	-0.0526415		-0.165443	-0.216477	-0.110278	-0.492198		0.0104695	0.0106882	0.0104017		0.0106456	0.00995059	0.0118437
163	177	0	14	1545.82	4.83302	4.82546			0.168425	0.258999	0.281208		0.189608	0.284327	0.307137		-0.0211835	-0.025328	-0.0259288	-0.0724403		-0.252084	-0.301403	-0.308553	-0.86204		0.0215928	0.0102199	0.0105025		0.0103934	0.0101436	0.0102476
165	177	0	12	1302.7	5.07005	5.05905			0.173695	0.25389	0.267669		0.187772	0.276841	0.301073		-0.0140766	-0.0229514	-0.0334038	-0.0704318		-0.143581	-0.234104	-0.340719	-0.718404		0.00667392	0.00823725	0.0133535		0.018861	0.0148094	0.0157467
175	181	0	6	778.409	5.57703	5.57125			0.197642	0.300485	0.31174		0.160292	0.389558	0.397227		0.03735	-0.0890733	-0.0854863	-0.13721		0.190485	-0.454274	-0.43598	-0.699769		0.0540206	0.0256904	0.0229998		0.0153082	0.0184976	0.0361178
182	192	0	9	1424.64	6.0529	6.05052			0.0222399	0.0850267	0.101422		0.0331563	0.102318	0.129428		-0.0109165	-0.0172915	-0.0280061	-0.0562141		-0.083511	-0.13228	-0.214247	-0.430038		0.0200902	0.0188376	0.0199542		0.0191438	0.0208021	0.0215759
187	193	0	5	903.403	6.14587	6.14186			0.0824289	0.16802	0.175298		0.0648713	0.190134	0.211164		0.0175576	-0.0221141	-0.0358656	-0.0404221		0.07462	-0.093985	-0.152429	-0.171794		0.0383374	0.0154864	0.0171169		0.0163732	0.0160466	0.0167419
193	202	0	8	1174.65	5.28462	5.27754			0.0298882	0.19212	0.253044		0.0532753	0.173554	0.270169		-0.0233871	0.018566	-0.0171253	-0.0219463		-0.159032	0.126249	-0.116452	-0.149235		0.0276018	0.0127237	0.0113932		0.0138997	0.0172579	0.0214153
196	202	0	5	819.425	5.0561	5.05145			0.0311671	0.181503	0.233477		0.0465042	0.183072	0.263656		-0.0153372	-0.00156894	-0.0301781	-0.0470842		-0.065183	-0.006668	-0.128257	-0.200108		0.0285318	0.0154546	0.0145134		0.0181833	0.0163054	0.0148522
206	214	0	8	942.537	3.37363	3.37151			0.0585862	0.191308	0.32816		0.0502634	0.202885	0.310227		0.00832279	-0.0115768	0.0179331	0.0146791		0.056595	-0.078722	0.121945	0.099818		0.0157476	0.0197591	0.0152529		0.0264775	0.0203534	0.0203528
206	230	0	22	2445.36	4.47604	4.46159			0.232522	0.350816	0.479103		0.250149	0.358706	0.491371		-0.0176264	-0.00789064	-0.0122676	-0.0377847		-0.329614	-0.147555	-0.229405	-0.706574		0.00785021	0.0207592	0.00743342		0.012155	0.00544872	0.0139175
210	216	0	6	701.358	5.91127	5.91033			0.0349173	0.0816616	0.093058		0.0291912	0.105089	0.110065		0.00572608	-0.0234273	-0.0170071	-0.0347082		0.029203	-0.119479	-0.086736	-0.177012		0.0146684	0.0134229	0.0216765		0.00847647	0.00717294	0.0100967
213	232	0	17	1934.05	4.39894	4.39813			0.252199		0.471356		0.297881	0.409345	0.527989		-0.0456812		-0.0566337	-0.102315		-0.660093		-0.818357	-1.47845		0.014557		0.00542249		0.00822574	0.00318263	0.0168419
214	221	0	7	672.367	4.23878	4.23018			0.0435091	0.172563	0.238386		0.0548689	0.177504	0.24654		-0.0113598	-0.0049405	-0.00815361	-0.0244539		-0.067591	-0.029396	-0.048514	-0.145501		0.00609193	0.00934017	0.0110827		0.0105496	0.00820454	0.0129861
215	232	0	15	1706.92	4.2662	4.25267			0.2647	0.359543	0.447476		0.315675	0.399438	0.498491		-0.0509756	-0.0398947	-0.0510146	-0.141885		-0.649939	-0.508657	-0.650436	-1.80903		0.0151788	0.00546973	0.0077542		0.00855765	0.00638149	0.0153127
230	236	0	6	701.419	4.99973	4.99627			0.161475	0.329643	0.395668		0.192532	0.372073	0.442446		-0.0310571	-0.0424302	-0.046778	-0.120265		-0.158391	-0.216394	-0.238568	-0.613353		0.0137037	0.00967627	0.0128373		0.00907235	0.00911667	0.0179984
231	237	0	6	716.394	4.25861	4.2526			0.120009	0.270823	0.357665		0.0904249	0.264831	0.336991		0.0295843	0.00599176	0.0206741	0.0562502		0.15088	0.030558	0.105438	0.286876		0.0140933	0.00897745	0.0106878		0.029849	0.0336545	0.0332929
233	240	0	7	901.547	4.99517	4.99059			0.194459	0.367613	0.442513		0.255989	0.427846	0.508633		-0.0615292	-0.0602324	-0.0661198	-0.187882		-0.366099	-0.358383	-0.393413	-1.11789		0.0288763	0.0101825	0.016976		0.0102909	0.00904891	0.0110746
251	261	0	10	1228.7	4.16857	4.15598			0.223431	0.388956	0.421507		0.277435	0.44908	0.475265		-0.0540048	-0.0601239	-0.0537588	-0.167888		-0.459041	-0.511053	-0.45695	-1.42704		0.0166079	0.0143715	0.0158454		0.0142584	0.0139574	0.0169736
252	261	0	9	1115.62	3.6451	3.63537			0.244913	0.384515	0.39505		0.275418	0.412273	0.442691		-0.0305051	-0.0277584	-0.0476409	-0.105904		-0.233364	-0.212352	-0.364453	-0.810169		0.00936379	0.0145426	0.00709608		0.0132959	0.012314	0.0316583
252	262	0	10	1228.7	4.62457	4.61101			0.163035	0.273276	0.308028		0.197725	0.330083	0.36998		-0.0346893	-0.0568074	-0.0619514	-0.153448		-0.294859	-0.482863	-0.526587	-1.30431		0.00775035	0.0174678	0.0113845		0.00609153	0.0128524	0.00777012
252	264	0	12	1499.83	3.88063	3.87063			0.122974	0.219501	0.231345		0.143052	0.234987	0.274305		-0.0200775	-0.0154866	-0.0429604	-0.0785245		-0.204791	-0.157963	-0.438196	-0.80095		0.0176734	0.0124319	0.0349062		0.0108046	0.010102	0.00848961
263	274	0	11	1300.69	3.95767	3.87862			0.179084	0.265896	0.294035		0.187281	0.302384	0.336566		-0.00819733	-0.0364881	-0.0425313	-0.0872168		-0.076645	-0.341164	-0.397668	-0.815477		0.0108209	0.0115912	0.0114004		0.00989551	0.0125807	0.0128339
275	281	0	6	870.424	7.16047	6.85398			0.00867961	0.0412255	0.0827655		0.0138418	0.00870333	0.0536694		-0.00516216	0.0325222	0.0290961	0.0564561		-0.026327	0.165863	0.14839	0.287926		0.0119682	0.018981	0.00914804		0.0102086	0.0129206	0.0181631
281	289	0	7	890.437	4.9164	4.91471			0.0130644	0.0766481	0.110818		0.0193111	0.101082	0.131609		-0.00624672	-0.0244341	-0.0207908	-0.0514716		-0.037168	-0.145383	-0.123705	-0.306256		0.00653445	0.00444807	0.00499546		0.00744958	0.00973664	0.0128081
281	290	0	8	947.458	4.54561	4.54202			0.0153744	0.0730601	0.0966646		0.0194865	0.08679	0.11263		-0.00411206	-0.0137299	-0.0159659	-0.0338078		-0.027962	-0.093363	-0.108568	-0.229893		0.00647897	0.00404147	0.00391574		0.00386044	0.00368441	0.00899324
282	289	0	6	743.368	4.20817	4.20514			0.00559275	0.0326553	0.0526708		0.0207196	0.0286025	0.0578345		-0.0151269	0.00405275	-0.00516373	-0.0162378		-0.077147	0.020669	-0.026335	-0.082813		0.00830392	0.0110016	0.0133006		0.00953353	0.0127102	0.00803784
290	298	0	8	844.489	3.90368	3.89999			0.131008	0.273027	0.317411		0.145469	0.245016	0.282308		-0.014461	0.028011	0.0351025	0.0486525		-0.098335	0.190475	0.238697	0.330837		0.00695426	0.0218629	0.022169		0.0186916	0.0125219	0.0239785
290	304	0	14	1386.76	4.90674	4.90167			0.0681007	0.175211	0.255094		0.109841	0.170899	0.192666		-0.0417399	0.00431244	0.0624282	0.0250008		-0.496705	0.051318	0.742896	0.297509		0.0149174	0.0189257	0.0097679		0.00524336	0.0124823	0.0348489
291	300	0	9	971.588	4.90835	4.89971			0.199402	0.322735	0.386689		0.191848	0.313712	0.354508		0.00755412	0.00902314	0.0321814	0.0487587		0.057789	0.069027	0.246188	0.373004		0.0244591	0.0194046	0.0171294		0.0197459	0.0356728	0.0201499
291	302	0	11	1187.66	4.72429	4.71542			0.163171	0.279521	0.364007		0.163411	0.249068	0.297025		-0.000239679	0.0304538	0.0669818	0.0971959		-0.002241	0.284743	0.62628	0.908782		0.0149125	0.0114892	0.00843326		0.0147532	0.015571	0.0193194
295	305	0	10	975.474	4.2895	4.28508			0.090412	0.157359	0.246339		0.0806394	0.149308	0.167187		0.00977259	0.00805047	0.0791516	0.0969747		0.083067	0.068429	0.672789	0.824285		0.0188648	0.00527576	0.00531576		0.0112135	0.00656482	0.0108006
299	305	0	6	632.325	3.75478	3.7462			0.00480745	0.0363331	0.0781076		-0.00821333	0.021589	0.048642		0.0130208	0.0147441	0.0294657	0.0572306		0.066406	0.075195	0.150275	0.291876		0.0117878	0.0116767	0.0138314		0.010749	0.00858392	0.0166047
301	310	0	9	1030.55	5.43923	5.41612			-0.0117633	0.00392392	0.000602614		0.015611	0.00896209	0.00228614		-0.0273742	-0.00503817	-0.00168353	-0.0340959		-0.209413	-0.038542	-0.012879	-0.260834		0.0133824	0.00921634	0.0175158		0.0211422	0.0237548	0.0208297
303	310	0	7	814.478	4.72411	4.71899			0.00857462	0.00458672	0.0190207		-0.000142353	0.00626588	0.0116054		0.00871697	-0.00167916	0.00741529	0.0144531		0.051866	-0.009991	0.044121	0.085996		0.0114881	0.0119622	0.0121032		0.0138503	0.0173254	0.0130301
311	317	0	5	869.423	6.42165	6.42015				0.0183247	0.116143		0.00479129	0.0428704	0.121228			-0.0245456	-0.00508541	-0.0296311			-0.104319	-0.021613	-0.125932			0.0258369	0.0221741		0.0290238	0.0227593	0.0380096
311	321	0	8	1223.61	6.61664	6.60439			0.0455869	0.116814	0.144458		0.0702856	0.117068	0.13309		-0.0246987	-0.000253676	0.0113672	-0.0135851		-0.167951	-0.001725	0.077297	-0.092379		0.0260154	0.00883191	0.0174934		0.0124803	0.00994118	0.0191401
315	321	0	4	764.398	6.61553	6.61198			0.0565738	0.09645	0.142177		0.0417838	0.0985282	0.140301		0.01479	-0.00207824	0.00187559	0.0145874		0.050286	-0.007066	0.006377	0.049597		0.0383535	0.0141253	0.01111		0.0275562	0.00952294	0.0258456
317	323	0	5	761.456	6.894	6.88804			0.0128082	0.00678353	0.0152555		0.00354518	-0.0205339	0.0107014		0.00926306	0.0273174	0.00455412	0.0411346		0.039368	0.116099	0.019355	0.174822		0.0140511	0.0148052	0.0150788		0.0278866	0.0136725	0.0250398
322	339	0	15	2150.15	5.69378	5.68029			0.0145834	0.0526515	0.0597468		0.00826447	0.0190454	0.018842		0.0063189	0.033606	0.0409049	0.0808298		0.080566	0.428477	0.521537	1.03058		0.0125312	0.0122165	0.0210229		0.0108144	0.0114198	0.0156054
381	387	0	6	648.371	4.55477	4.54779			0.0855335	0.128941	0.130154		0.0883194	0.120957	0.122991		-0.00278588	0.00798392	0.00716314	0.0123612		-0.014208	0.040718	0.036532	0.063042		0.0124159	0.0113165	0.0112127		0.0148884	0.0124863	0.0156084
405	411	0	6	744.414	5.51474	5.38566			0.012238	0.0205757	0.0340476		0.000661176	0.018318	0.0295247		0.0115769	0.00225765	0.00452294	0.0183575		0.059042	0.011514	0.023067	0.093623		0.0201239	0.0208529	0.020219		0.025649	0.0198516	0.02168
452	458	0	5	810.422	7.27171	7.2672			0.00355482	0.0325955	0.0558812		-0.0145984	0.00977812	0.00919247		0.0181532	0.0228174	0.0466887	0.0876593		0.077151	0.096974	0.198427	0.372552		0.0145501	0.0147219	0.0142873		0.0142842	0.0139562	0.0152518
459	466	0	7	709.351	4.95587	4.94986			0.058698	0.11706	0.139909		0.0524671	0.0983671	0.0975187		0.00623092	0.0186933	0.0423903	0.0673145		0.037074	0.111225	0.252222	0.400521		0.0187849	0.0139306	0.0099321		0.00629076	0.00963529	0.0178077
459	467	0	8	872.415	5.45499	5.44582			0.0455018	0.0844478	0.138744		0.0365734	0.0689324	0.0664741		0.00892838	0.0155154	0.0722697	0.0967135		0.060713	0.105505	0.491434	0.657652		0.025354	0.00832765	0.00880324		0.00953368	0.0098975	0.0214775
486	492	0	5	740.492	6.44222	6.43963			-0.0184913	0.0105635	0.00199459		-0.00915741	0.00266824	0.0130536		-0.00933388	0.00789529	-0.0110591	-0.0124976		-0.039669	0.033555	-0.047001	-0.053115		0.0108727	0.00996776	0.0117454		0.00745365	0.00951529	0.00891976
486	493	0	6	843.501	6.56934	6.56678			-0.021509	-0.0309818	-0.0333384		-0.0263569	-0.00143863	-0.018802		0.00484784	-0.0295431	-0.0145365	-0.0392318		0.024724	-0.15067	-0.074136	-0.200082		0.0132375	0.0138871	0.0114308		0.0109429	0.0225349	0.0231627
520	535	0	15	1790.87	4.9818	4.96044			0.0427089	0.0818989	0.318856		0.0149944	0.0707958	0.0780472		0.0277145	0.0111031	0.240808	0.279626		0.35336	0.141565	3.07031	3.56523		0.0115541	0.0104129	0.0148535		0.0109189	0.00968329	0.0129198
556	564	0	7	1065.61	6.58766	6.57931			-0.0205012	0.0143666	0.00783294		0.0117558	0.0844716	0.102977		-0.032257	-0.070105	-0.0951444	-0.197506		-0.191929	-0.417125	-0.566109	-1.17516		0.01206	0.016922	0.0322955		0.0209474	0.0166306	0.0190617
557	563	0	5	805.457	5.34686	5.33564			0.0915812	0.221613	0.242748		0.0780348	0.182074	0.196766		0.0135464	0.0395391	0.0459816	0.0990671		0.057572	0.168041	0.195422	0.421035		0.0346593	0.0119718	0.0130762		0.0214856	0.0208127	0.015304
557	564	0	6	918.541	6.19683	6.19545			0.0292459	0.177651	0.203873		0.0722857	0.148351	0.219634		-0.0430398	0.0292998	-0.0157612	-0.0295012		-0.219503	0.149429	-0.080382	-0.150456		0.0307092	0.0196145	0.0199216		0.0218125	0.0257976	0.0226465
557	572	0	13	1805.91	6.31351	6.29704			0.0785481	0.154509	0.206528		0.163582	0.320543	0.368233		-0.0850344	-0.166034	-0.161705	-0.412773		-0.93963	-1.83468	-1.78684	-4.56114		0.0126758	0.0125447	0.0119468		0.00988063	0.0101889	0.0105848
565	572	0	6	906.384	5.55326	5.54693			0.0344694	0.0579963	0.0869729		0.031742	0.0633627	0.0827549		0.00272745	-0.00536647	0.00421804	0.00157902		0.01391	-0.027369	0.021512	0.008053		0.00641961	0.00459314	0.00458412		0.00688824	0.00956196	0.00606843
576	585	0	8	1013.53	4.30056	4.29338			0.152253	0.304734	0.371924		0.177313	0.331569	0.420657		-0.0250596	-0.0268353	-0.0487337	-0.100629		-0.170405	-0.18248	-0.331389	-0.684274		0.00513912	0.00637529	0.00781015		0.00807456	0.0133369	0.0123862
576	591	0	14	1738.98	4.44007	4.43551			0.0788633	0.16308	0.226091		0.0899771	0.196938	0.268854		-0.0111138	-0.0338582	-0.0427633	-0.0877352		-0.132254	-0.402912	-0.508883	-1.04405		0.00561269	0.00400555	0.0123104		0.00873723	0.00880479	0.0107384
576	592	0	15	1853.02	4.1645	4.15767			0.0794353	0.158275	0.205319		0.0972538	0.189918	0.242305		-0.0178185	-0.0316427	-0.0369861	-0.0864473		-0.227186	-0.403444	-0.471573	-1.1022		0.0123176	0.0090731	0.0107603		0.00992965	0.0122242	0.00879443
576	593	0	16	1982.07	4.35131	4.34814			0.0725965	0.13697	0.178887		0.080289	0.166624	0.219489		-0.0076925	-0.0296543	-0.0406018	-0.0779486		-0.104618	-0.403299	-0.552184	-1.0601		0.00799228	0.00864397	0.0180408		0.00838243	0.00991625	0.0116574
576	597	0	20	2482.3	5.33345	5.32855			0.0450445	0.0884543	0.1305		0.0375924	0.0922625	0.147029		0.00745212	-0.00380818	-0.0165296	-0.0128856		0.126686	-0.064739	-0.281003	-0.219056		0.0219346	0.0224072	0.0225105		0.0122981	0.00454276	0.00992271
579	585	0	5	673.315	4.29817	4.29178			0.139181	0.276626	0.346484		0.155613	0.324498	0.389454		-0.016432	-0.0478715	-0.0429704	-0.107274		-0.069836	-0.203454	-0.182624	-0.455914		0.00597529	0.00715906	0.00779624		0.00808424	0.00511247	0.0186572
586	593	0	7	987.558	3.20976	3.14355			-0.0042237	-0.00311328	0.0202235		-0.0100734	0.0121598	0.029015		0.00584975	-0.0152731	-0.00879143	-0.0182148		0.034806	-0.090875	-0.052309	-0.108378		0.0100966	0.0104995	0.012798		0.0101862	0.0197	0.0103281
586	597	0	11	1487.8	4.18184	4.16843			0.0200489	0.0180628	0.0242703		0.00569048	0.00832995	0.0139291		0.0143584	0.00973283	0.0103412	0.0344324		0.134251	0.091002	0.09669	0.321943		0.0118565	0.0140136	0.0104081		0.0217484	0.0192736	0.0168125
594	610	0	16	2071.05	5.22897	5.2207			0.0471673	0.100615	0.146558		0.045692	0.135394	0.155474		0.00147529	-0.0347794	-0.00891515	-0.0422193		0.020064	-0.473	-0.121246	-0.574182		0.00870596	0.00685713	0.00716257		0.00663801	0.0119318	0.00723044
598	609	0	11	1423.74	3.85439	3.84671			0.136913	0.215804	0.238549		0.127194	0.232923	0.274192		0.00971925	-0.0171193	-0.0356436	-0.0430436		0.090875	-0.160065	-0.333268	-0.402458		0.0108204	0.0135061	0.01178		0.0113631	0.0118282	0.0134283
610	616	0	6	711.346	5.87973	5.87413			0.00763216	0.0721947	0.133478		0.013098	0.052382	0.105721		-0.00546588	0.0198127	0.0277569	0.0421037		-0.027876	0.101045	0.14156	0.214729		0.0127918	0.00912647	0.00931235		0.0098649	0.0138494	0.0100425
610	617	0	7	858.414	7.21589	7.21291			0.0680054	0.162801	0.221133		0.0603118	0.151636	0.190988		0.00769361	0.0111655	0.030145	0.0490042		0.045777	0.066435	0.179363	0.291575		0.00956941	0.0110593	0.0101393		0.0120339	0.00725193	0.00842252
610	625	0	15	1599.77	5.76636	5.75321			0.141608	0.245683	0.272672		0.143697	0.288603	0.323619		-0.00208894	-0.0429204	-0.0509475	-0.0959568		-0.026634	-0.547235	-0.64958	-1.22345		0.0107276	0.0088909	0.0159587		0.00947231	0.00882322	0.00918722
610	628	0	18	1930.96	6.68638	6.67812			0.106994	0.20601	0.233443		0.101071	0.204132	0.240467		0.00592288	0.00187882	-0.00702386	0.000777843		0.09062	0.028746	-0.107465	0.011901		0.0134667	0.0102658	0.00721261		0.00794987	0.00716745	0.0121925
611	617	0	6	711.346	6.5689	6.56337			0.0308794	0.202028	0.234146		0.0811053	0.183767	0.229873		-0.0502259	0.0182606	0.00427255	-0.0276927		-0.256152	0.093129	0.02179	-0.141233		0.0344455	0.0135522	0.0101904		0.0110435	0.00903196	0.0112161
611	628	0	17	1783.89	6.30564	6.29263			0.130062	0.217664	0.253384		0.123706	0.233464	0.280283		0.00635619	-0.0157997	-0.0268988	-0.0363423		0.091847	-0.228305	-0.388688	-0.525146		0.00308401	0.00306997	0.00300491		0.00766298	0.00827149	0.00972747
615	628	0	13	1442.72	6.28749	6.28396			0.103921	0.227298	0.21596		0.142371	0.268745	0.295356		-0.0384508	-0.0414466	-0.0793959	-0.159293		-0.424881	-0.457985	-0.877325	-1.76019		0.00799792	0.0321335	0.0306851		0.0153062	0.0105224	0.0132196
616	628	0	12	1295.65	5.62141	5.61787			0.162064	0.219844	0.229853		0.148113	0.276572	0.290355		0.0139511	-0.0567282	-0.0605011	-0.103278		0.142301	-0.578628	-0.617111	-1.05344		0.0230545	0.0229796	0.0153659		0.0123759	0.011292	0.0165013
617	628	0	11	1238.63	5.50329	5.48785			0.070373	0.160777	0.169347		0.0994934	0.216115	0.236616		-0.0291203	-0.0553382	-0.0672693	-0.151728		-0.272275	-0.517412	-0.628968	-1.41865		0.0110598	0.0102284	0.0155258		0.00884674	0.00973241	0.0143125
629	646	0	16	2043.01	4.84785	4.84578			0.132433	0.211395	0.257672		0.148555	0.213049	0.230048		-0.0161213	-0.00165426	0.0276241	0.0098486		-0.219249	-0.022498	0.375688	0.133941		0.0108236	0.0105918	0.0221149		0.0200206	0.0196988	0.0137153
634	641	0	6	959.422	4.10732	4.09443			0.275782	0.267109	0.287886		0.319988	0.328393	0.332931		-0.0442059	-0.0612845	-0.0450455	-0.150536		-0.22545	-0.312551	-0.229732	-0.767733		0.00924451	0.0132802	0.0150461		0.0115239	0.0170522	0.012438
634	646	0	11	1500.71	4.01445	4.00157			0.146739	0.19047	0.258375		0.172804	0.231912	0.294907		-0.026065	-0.0414428	-0.0365319	-0.10404		-0.243708	-0.38749	-0.341573	-0.972771		0.014196	0.0143222	0.0133434		0.0141341	0.0177091	0.0155218
635	641	0	5	773.342	4.10537	4.09786			0.235686	0.235386	0.240779		0.241919	0.284963	0.286815		-0.00623341	-0.0495769	-0.046036	-0.101846		-0.026492	-0.210702	-0.195653	-0.432847		0.0165614	0.00633341	0.0106795		0.0376591	0.0132325	0.0145569
642	648	0	6	774.436	3.5816	3.57241			0.136913	0.209894	0.29896		0.138047	0.197078	0.258411		-0.00113412	0.0128161	0.0405492	0.0522312		-0.005784	0.065362	0.206801	0.266379		0.00863745	0.0129335	0.0177639		0.0101455	0.0164724	0.0264722
650	660	0	10	1292.71	3.70675	3.6983			0.25117	0.33483	0.448197		0.249956	0.363361	0.466835		0.00121376	-0.0285315	-0.0186378	-0.0459555		0.010317	-0.242518	-0.158421	-0.390622		0.0273478	0.0276318	0.026436		0.0324132	0.0271727	0.0309779
650	662	0	12	1494.78	4.60035	4.5912			0.208438	0.304468	0.418605		0.205196	0.368976	0.480509		0.00324225	-0.0645082	-0.0619037	-0.12317		0.033071	-0.657984	-0.631418	-1.25633		0.0221281	0.00977725	0.0102734		0.0102748	0.022008	0.0105106
650	664	0	14	1740.92	5.66805	5.65447			0.159848	0.304856	0.416007		0.181617	0.331611	0.471831		-0.0217689	-0.0267544	-0.0558238	-0.104347		-0.25905	-0.318377	-0.664303	-1.24173		0.0125424	0.0181793	0.015008		0.0145082	0.0114893	0.0174813
652	660	0	8	1065.57	3.97147	3.9627			0.315986	0.374537	0.462425		0.320368	0.438486	0.521821		-0.00438176	-0.0639494	-0.0593959	-0.127727		-0.029796	-0.434856	-0.403892	-0.868544		0.0143497	0.0129149	0.0210193		0.0140549	0.0252	0.0294909
655	663	0	8	1038.53	5.12769	5.12234			0.212265	0.382916	0.52936		0.265777	0.439784	0.579842		-0.0535121	-0.0568679	-0.0504816	-0.160862		-0.363882	-0.386702	-0.343275	-1.09386		0.0100212	0.0112093	0.0162216		0.0248182	0.0122604	0.0175066
655	664	0	9	1185.6	6.2616	6.25604			0.170962	0.34987	0.460485		0.220422	0.352747	0.516635		-0.0494595	-0.00287699	-0.0561498	-0.108486		-0.378365	-0.022009	-0.429546	-0.82992		0.0220265	0.0222461	0.0234484		0.0312076	0.0269173	0.0307576
664	671	0	6	892.493	7.37837	7.37745			0.139914	0.383988	0.496958		0.102849	0.344506	0.465545		0.0370653	0.0394824	0.0314133	0.107961		0.189033	0.20136	0.160208	0.550601		0.00983863	0.00505804	0.0193261		0.0166969	0.00815745	0.0218237
664	673	0	8	1120.6	7.22004	7.21732			0.232458	0.4982	0.591689		0.190694	0.496705	0.608436		0.0417647	0.00149544	-0.0167468	0.0265134		0.284	0.010169	-0.113878	0.180291		0.0117862	0.00641441	0.00955721		0.00836926	0.00737779	0.0216647
666	673	0	6	902.498	6.46878	6.46586			0.2362	0.544551	0.62262		0.18978	0.525298	0.625777		0.04642	0.0192531	-0.00315667	0.0625165		0.236742	0.098191	-0.016099	0.318834		0.0232486	0.0117949	0.0138233		0.011711	0.0126347	0.0181631
674	680	0	6	666.346	5.28327	5.274			0.330429	0.389582	0.423963		0.41599	0.509906	0.520342		-0.0855606	-0.120325	-0.0963798	-0.302265		-0.436359	-0.613655	-0.491537	-1.54155		0.0148943	0.0124647	0.0160708		0.0168518	0.0202349	0.0108612
674	681	0	7	781.373	4.9405	4.93355			0.289554	0.341018	0.395318		0.373281	0.454764	0.495042		-0.0837272	-0.113745	-0.0997235	-0.297196		-0.498177	-0.676784	-0.593355	-1.76832		0.00555496	0.00859966	0.00932134		0.0142541	0.00744605	0.0152711
674	682	0	8	928.441	6.70075	6.6982			0.221938	0.224618	0.224065		0.27268	0.336409	0.380899		-0.0507421	-0.111791	-0.156834	-0.319367		-0.345046	-0.760178	-1.06647	-2.1717		0.00795632	0.00963	0.00819382		0.0112859	0.00974721	0.0103444
682	697	0	15	1798.93	5.50232	5.49233			0.0840728	0.137717	0.142434		0.106476	0.171746	0.169424		-0.0224027	-0.0340285	-0.0269908	-0.083422		-0.285635	-0.433863	-0.344133	-1.06363		0.0102454	0.010774	0.00758871		0.0187666	0.0100056	0.00760243
682	702	0	20	2381.26	5.41582	5.40644			0.0595349	0.0960819	0.107467		0.0769041	0.11082	0.118939		-0.0173692	-0.0147381	-0.0114718	-0.0435791		-0.295276	-0.250548	-0.195021	-0.740845		0.00878724	0.0112011	0.0111957		0.015305	0.0106362	0.0131534
684	702	0	18	2105.15	4.60117	4.58568			0.0764073	0.128672	0.134395		0.0923735	0.153994	0.165162		-0.0159662	-0.0253217	-0.0307668	-0.0720547		-0.244283	-0.387422	-0.470732	-1.10244		0.00829176	0.0105065	0.00912209		0.022299	0.0102058	0.0109336
685	695	0	10	1180.63	4.36842	4.35632			0.145301	0.241415	0.238997		0.179141	0.276563	0.304016		-0.0338406	-0.0351479	-0.0650198	-0.134008		-0.287645	-0.298757	-0.552668	-1.13907		0.0146029	0.0153936	0.0153271		0.0157688	0.02584	0.0161104
685	697	0	12	1409.74	4.00943	4.00003			0.129797	0.198414	0.214459		0.169962	0.232709	0.25224		-0.0401647	-0.0342947	-0.0377807	-0.11224		-0.40968	-0.349806	-0.385363	-1.14485		0.00950451	0.0124716	0.00928775		0.0101955	0.0109203	0.00973657
685	702	0	17	1992.06	4.36727	4.35975			0.0674241	0.129738	0.135232		0.100131	0.151302	0.159789		-0.0327069	-0.0215639	-0.0245569	-0.0788276		-0.472614	-0.311598	-0.354847	-1.13906		0.00424131	0.0032263	0.00524754		0.0107113	0.00670706	0.00902138
686	702	0	16	1878.98	4.36607	4.36308			0.103078	0.153748	0.163108		0.115974	0.176454	0.179009		-0.0128958	-0.0227058	-0.0159019	-0.0515035		-0.175383	-0.308799	-0.216266	-0.700448		0.00889713	0.00925831	0.0116427		0.0132571	0.00869265	0.0087275
687	702	0	15	1763.95	4.15061	4.11207			0.0575182	0.10046	0.106777		0.0921361	0.140628	0.144898		-0.0346179	-0.0401681	-0.0381205	-0.112906		-0.441378	-0.512143	-0.486036	-1.43956		0.0100724	0.00502478	0.00627663		0.00946133	0.00638384	0.00634925
696	702	0	6	830.448	3.48408	3.47325			0.0407014	0.0736249	0.0848857		0.0731073	0.0739806	0.0752718		-0.0324059	-0.000355686	0.00961392	-0.0231476		-0.16527	-0.001814	0.049031	-0.118053		0.0213163	0.0200776	0.021288		0.0222196	0.0242647	0.0322575
703	713	0	9	1195.61	4.51676	4.50615			0.0413193	0.0787618	0.132792		0.0507024	0.070742	0.146347		-0.00938301	0.00801987	-0.0135553	-0.0149184		-0.07178	0.061352	-0.103698	-0.114126		0.0110294	0.0115576	0.0129101		0.0116443	0.0222007	0.0132591
704	713	0	8	1082.53	4.30712	4.3009			0.0648769	0.0870144	0.136876		0.0739901	0.0985965	0.159802		-0.00911324	-0.0115821	-0.0229268	-0.0436221		-0.06197	-0.078758	-0.155902	-0.29663		0.0148632	0.0148506	0.0169453		0.0179865	0.016321	0.0225038
706	713	0	6	882.45	4.21433	4.20524			0.0307286	0.0519341	0.151321		0.0835333	0.0594457	0.140616		-0.0528047	-0.00751157	0.0107043	-0.049612		-0.269304	-0.038309	0.054592	-0.253021		0.0183198	0.0230451	0.0147212		0.0257825	0.0190661	0.020501
706	714	0	7	983.498	3.79091	3.78098			0.0226862	0.059624	0.126238		0.0370719	0.0829417	0.131552		-0.0143857	-0.0233176	-0.00531462	-0.043018		-0.085595	-0.13874	-0.031622	-0.255957		0.0263059	0.0282939	0.0261714		0.0300563	0.0342565	0.0333971
713	721	0	7	956.552	4.46888	4.45548			0.137051	0.298967	0.422218		0.163794	0.291372	0.437128		-0.0267432	0.00759479	-0.0149101	-0.0340585		-0.159122	0.045189	-0.088715	-0.202648		0.0184442	0.0256939	0.0190763		0.0181355	0.0182092	0.0392666
713	727	0	12	1673.85	5.50358	5.49604			0.100442	0.244737	0.317727		0.151701	0.255036	0.349113		-0.0512581	-0.0102989	-0.0313867	-0.0929437		-0.522833	-0.105049	-0.320144	-0.948026		0.00914343	0.00831647	0.010025		0.0178735	0.00982441	0.0111169
714	721	0	6	843.468	4.0665	4.05887			0.083059	0.269062	0.411728		0.0735796	0.224635	0.380263		0.00947941	0.0444263	0.0314645	0.0853702		0.048345	0.226574	0.160469	0.435388		0.00706373	0.0130767	0.0132478		0.0121767	0.00760647	0.0104443
714	727	0	11	1560.77	5.35848	5.34571			0.0794599	0.229252	0.311261		0.0760744	0.211713	0.319762		0.00338545	0.0175393	-0.0085016	0.0124231		0.031654	0.163992	-0.07949	0.116156		0.00812663	0.0111871	0.00755455		0.00760513	0.0046646	0.00527968
715	727	0	10	1459.72	5.36523	5.35398			0.101474	0.206657	0.290768		0.140659	0.214298	0.302022		-0.0391856	-0.00764118	-0.0112542	-0.0580811		-0.333078	-0.06495	-0.095661	-0.493689		0.0124449	0.0157984	0.012998		0.0162208	0.0167739	0.0303615
728	738	0	10	1258.66	3.70546	3.69859			0.153462	0.243069	0.288443		0.177578	0.256635	0.320668		-0.0241161	-0.0135661	-0.0322252	-0.0699074		-0.204987	-0.115312	-0.273914	-0.594213		0.0139933	0.0103113	0.0103774		0.0111062	0.0128655	0.01494
728	739	0	11	1371.75	4.42472	4.4162			0.161999	0.234552	0.270686		0.170608	0.242372	0.291489		-0.00860898	-0.00782064	-0.0208022	-0.0372319		-0.080494	-0.073123	-0.194501	-0.348118		0.020848	0.0244184	0.0314271		0.026544	0.0240449	0.0288522
728	741	0	13	1527.84	4.77789	4.77446			0.133489	0.211399	0.25522		0.146282	0.223906	0.281346		-0.0127924	-0.0125071	-0.0261259	-0.0514253		-0.141356	-0.138203	-0.288691	-0.56825		0.00785801	0.00733068	0.0074514		0.00758163	0.00861765	0.0147842
739	745	0	6	717.378	4.81224	4.8088			0.326546	0.497456	0.513861		0.430558	0.560567	0.572174		-0.104012	-0.0631108	-0.0583129	-0.225435		-0.530459	-0.321865	-0.297396	-1.14972		0.00799824	0.0178957	0.00501706		0.00859627	0.0131651	0.0195243
740	747	0	7	831.421	4.75874	4.7545			0.307072	0.436091	0.466465		0.369032	0.482624	0.492944		-0.06196	-0.0465329	-0.0264797	-0.134973		-0.368662	-0.276871	-0.157554	-0.803087		0.00642739	0.0101008	0.00624807		0.0103099	0.00775059	0.00915126
740	750	0	10	1146.6	5.77262	5.76563			0.212393	0.338599	0.372221		0.232707	0.364136	0.392391		-0.0203136	-0.0255373	-0.02017	-0.0660209		-0.172666	-0.217067	-0.171445	-0.561178		0.00287529	0.00403612	0.010566		0.0124854	0.0130311	0.0129196
741	747	0	6	774.399	4.66765	4.66618			0.344068	0.420413	0.433245		0.381287	0.458473	0.465022		-0.0372188	-0.0380594	-0.0317771	-0.107055		-0.189816	-0.194103	-0.162063	-0.545982		0.0124741	0.0139194	0.00987216		0.0118384	0.0114439	0.0130573
741	748	0	7	875.447	4.74824	4.7417			0.333516	0.467562	0.50451		0.352049	0.501634	0.55243		-0.0185321	-0.0340716	-0.0479207	-0.100524		-0.110266	-0.202726	-0.285128	-0.59812		0.0138694	0.0101983	0.015996		0.0176479	0.0115563	0.00834655
741	750	0	9	1089.58	5.71944	5.71222			0.230607	0.349745	0.378118		0.272352	0.394835	0.42939		-0.0417455	-0.0450901	-0.0512725	-0.138108		-0.319353	-0.344939	-0.392235	-1.05653		0.00431843	0.00695176	0.00429373		0.00823412	0.00450039	0.0115497
742	750	0	8	990.51	5.40066	5.39154			0.142409	0.23755	0.280506		0.166303	0.285866	0.318648		-0.0238941	-0.0483168	-0.0381425	-0.110353		-0.16248	-0.328554	-0.259369	-0.750403		0.0216835	0.0102522	0.00904882		0.0103718	0.0106981	0.0103674
743	750	0	7	903.478	5.24213	5.23501			0.0383225	0.139866	0.190032		0.0554618	0.181505	0.226159		-0.0171393	-0.0416382	-0.0361266	-0.094904		-0.101979	-0.247747	-0.214953	-0.564679		0.00811008	0.00690756	0.0135941		0.00569966	0.00532218	0.00896655
746	753	0	7	760.42	4.453	4.44701			0.0427173	0.130773	0.159556		0.0391508	0.139852	0.171169		0.00356655	-0.00907933	-0.0116126	-0.0171254		0.021221	-0.054022	-0.069095	-0.101896		0.00904	0.00428824	0.00502639		0.00746218	0.00846521	0.0124724
749	757	0	8	819.399	5.43786	5.42908			0.0476875	0.0679507	0.0840304		0.0457991	0.0714469	0.0829274		0.00188838	-0.00349618	0.00110309	-0.000504706		0.012841	-0.023774	0.007501	-0.003432		0.00540941	0.00627721	0.00877235		0.00824574	0.00772735	0.0104813
751	757	0	6	605.268	4.58329	4.57456			0.0886945	0.0739275	0.121898		0.0839947	0.0717041	0.117404		0.0046998	0.00222333	0.00449373	0.0114169		0.023969	0.011339	0.022918	0.058226		0.0139837	0.013568	0.0167669		0.0191114	0.0187075	0.017751
751	758	0	7	768.331	5.51193	5.5049			0.0984242	0.15884	0.168133		0.102219	0.162326	0.179794		-0.00379529	-0.00348655	-0.0116613	-0.0189432		-0.022582	-0.020745	-0.069385	-0.112712		0.0112608	0.0110965	0.0112714		0.0102291	0.0101281	0.0101413
752	758	0	6	711.31	5.47668	5.47097			0.0921482	0.166526	0.176625		0.116333	0.186356	0.184698		-0.0241847	-0.0198308	-0.00807294	-0.0520884		-0.123342	-0.101137	-0.041172	-0.265651		0.0385449	0.00650275	0.0257722		0.026122	0.0151878	0.0270773
762	774	0	12	1610.92	4.27397	4.24281			0.112526	0.133051	0.149374		0.111383	0.134787	0.163332		0.00114294	-0.00173598	-0.0139578	-0.0145509		0.011658	-0.017707	-0.14237	-0.148419		0.0146775	0.0117865	0.00668069		0.00711951	0.0155976	0.00863627
762	775	0	13	1697.95	4.09845	4.06694			0.111881	0.123267	0.151942		0.126304	0.130694	0.171026		-0.0144229	-0.00742778	-0.0190834	-0.0409341		-0.159373	-0.082077	-0.210872	-0.452322		0.015809	0.0179044	0.019587		0.0240648	0.0133043	0.0157859
762	776	0	14	1826.99	4.17779	4.15442			0.0729745	0.101542	0.12736		0.110134	0.111432	0.138164		-0.0371591	-0.00989	-0.0108039	-0.057853		-0.442193	-0.117691	-0.128567	-0.688451		0.0122916	0.00960588	0.0164535		0.0159705	0.0105103	0.0127924
763	776	0	13	1679.93	4.06283	3.83857			0.0827844	0.10849	0.145644		0.0993776	0.119402	0.126003		-0.0165932	-0.0109117	0.0196411	-0.0078638		-0.183355	-0.120574	0.217034	-0.086895		0.0195993	0.0244812	0.0305068		0.0196232	0.0177846	0.0179614
776	788	0	11	1522.72	5.17957	5.17434			0.0550796	0.14079	0.213716		0.0832561	0.186268	0.264412		-0.0281766	-0.0454776	-0.0506968	-0.124351		-0.263451	-0.425216	-0.474015	-1.16268		0.0106401	0.00777219	0.0143997		0.0126011	0.0143758	0.00719102
776	789	0	12	1708.8	6.32285	6.31677				0.148512	0.199685		0.0627052	0.140301	0.171415			0.00821098	0.0282697	0.0364807			0.083752	0.288351	0.372103			0.011967	0.0112459		0.0169129	0.0216153	0.0309485
777	788	0	10	1393.68	5.11055	5.10371			0.0932661	0.184407	0.252126		0.133105	0.195654	0.292657		-0.0398393	-0.0112468	-0.0405308	-0.0916169		-0.338634	-0.095598	-0.344512	-0.778744		0.0170264	0.0113839	0.0137014		0.0213075	0.0157627	0.0139659
777	789	0	11	1579.76	6.26978	6.25581			0.0423416	0.103085	0.176997		0.0454343	0.118594	0.172588		-0.00309273	-0.0155089	0.00440834	-0.0141933		-0.028917	-0.145008	0.041218	-0.132707		0.0157114	0.0153359	0.0192694		0.0193524	0.0140195	0.0246536
778	789	0	10	1508.72	6.28183	6.27241			-0.00646118	0.0930771	0.134574		0.0351735	0.0888249	0.104557		-0.0416347	0.00425212	0.0300172	-0.00736541		-0.353895	0.036143	0.255146	-0.062606		0.024792	0.0199768	0.0268929		0.0193154	0.0184789	0.0208001
779	788	0	8	1194.55	5.90831	5.83069			0.0617525	0.105246	0.118604		0.053836	0.120586	0.135638		0.00791647	-0.0153399	-0.0170338	-0.0244572		0.053832	-0.104311	-0.11583	-0.166309		0.0182929	0.0165622	0.0186968		0.0184763	0.0206062	0.0160947
779	789	0	9	1380.63	6.76145	6.74782			0.0264774	0.0972529	0.185872		0.083389	0.15901	0.188322		-0.0569116	-0.0617566	-0.00244915	-0.121117		-0.435374	-0.472438	-0.018736	-0.926548		0.0206382	0.0191112	0.0187362		0.0169633	0.0151378	0.0144627
789	798	0	9	1196.55	5.32012	5.30341			0.0856197	0.281186	0.352311		0.12149	0.314878	0.402819		-0.0358701	-0.0336922	-0.0505072	-0.120069		-0.274406	-0.257745	-0.38638	-0.918531		0.0174332	0.023045	0.0181855		0.0171846	0.0180578	0.0218463
789	803	0	13	1697.81	6.0597	6.05207			0.137288	0.277858	0.33391		0.1599	0.293577	0.354047		-0.0226117	-0.0157183	-0.0201376	-0.0584675		-0.249859	-0.173687	-0.22252	-0.646066		0.00777747	0.0070391	0.00719792		0.00749484	0.00962181	0.0199494
790	803	0	12	1511.73	5.50073	5.49412			0.134072	0.294989	0.344545		0.154917	0.312116	0.387097		-0.020845	-0.0171271	-0.042552	-0.080524		-0.212619	-0.174696	-0.43403	-0.821345		0.0120994	0.00542088	0.0127028		0.00592686	0.00665549	0.0150963
790	804	0	13	1658.8	6.53478	6.52715			0.100613	0.211512	0.269953		0.110665	0.238583	0.295095		-0.0100519	-0.0270712	-0.0251415	-0.0622647		-0.111074	-0.299137	-0.277814	-0.688025		0.0120521	0.00690308	0.0109332		0.00569167	0.00493846	0.0176203
797	804	0	6	926.444	7.03646	7.03257			0.1013	0.0901778	0.095921		0.130156	0.134705	0.140612		-0.0288563	-0.0445271	-0.0446906	-0.118074		-0.147167	-0.227088	-0.227922	-0.602177		0.0128967	0.0164239	0.0153114		0.01393	0.0130365	0.01408
804	816	0	11	1571.76	5.37362	5.3683			0.15443	0.21841	0.246447		0.206327	0.259082	0.298267		-0.0518965	-0.0406724	-0.0518206	-0.14439		-0.485232	-0.380287	-0.484523	-1.35004		0.00695701	0.0058092	0.00698545		0.0165888	0.0065154	0.00659979
805	816	0	10	1424.69	5.09012	5.08339			0.189886	0.235942	0.26051		0.23544	0.284054	0.329248		-0.0455544	-0.0481116	-0.068738	-0.162404		-0.387212	-0.408949	-0.584273	-1.38043		0.00806471	0.00825306	0.00731753		0.00668	0.0236939	0.0146953
806	816	0	9	1337.66	5.26312	5.08782			0.125316	0.207394	0.247056		0.228631	0.282318	0.309769		-0.103315	-0.0749235	-0.0627131	-0.240952		-0.790363	-0.573165	-0.479755	-1.84328		0.0246003	0.0205961	0.0175149		0.0175149	0.0183071	0.0180373
817	825	0	7	1066.5	5.2521	5.24582			-0.0095995	0.00808992	0.00708504		0.014058	0.0455545	0.0479318		-0.0236575	-0.0374645	-0.0408467	-0.101969		-0.140762	-0.222914	-0.243038	-0.606714		0.0115304	0.0218909	0.00862689		0.0187649	0.0111356	0.0111018
826	839	0	12	1357.7	4.17415	4.16102			0.237197	0.331027	0.360799		0.248297	0.354753	0.403271		-0.0111	-0.0237262	-0.042472	-0.0772981		-0.11322	-0.242007	-0.433214	-0.788441		0.00871814	0.00835216	0.0175492		0.00777637	0.0105702	0.00898922
827	839	0	11	1228.65	3.8177	3.81064			0.22382	0.348548	0.388061		0.243809	0.380628	0.419702		-0.0199883	-0.0320802	-0.0316411	-0.0837096		-0.186891	-0.29995	-0.295844	-0.782685		0.0135921	0.0170475	0.0140627		0.0176678	0.0149739	0.0311203
827	840	0	12	1299.69	4.2691	4.25623			0.0846365	0.217566	0.262871		0.0972722	0.218789	0.270272		-0.0126357	-0.00122265	-0.00740098	-0.0212593		-0.128884	-0.012471	-0.07549	-0.216845		0.0107071	0.0144669	0.0118685		0.0168019	0.00860873	0.0198691
848	857	0	8	992.541	4.6445	4.63396			0.205977	0.273981	0.332381		0.23365	0.327494	0.405595		-0.0276737	-0.0535128	-0.0732137	-0.1544		-0.188181	-0.363887	-0.497853	-1.04992		0.0123162	0.0117231	0.0227706		0.025121	0.0120118	0.0168847
848	858	0	9	1107.57	4.48285	4.48011			0.217959	0.260085	0.322936		0.242936	0.309127	0.357935		-0.0249775	-0.0490416	-0.0349987	-0.109018		-0.191078	-0.375168	-0.26774	-0.833986		0.0134973	0.00726275	0.0134252		0.010243	0.00549948	0.00477438
848	861	0	12	1451.72	5.6179	5.60539			0.123367	0.214168	0.275813		0.136649	0.23499	0.291167		-0.0132821	-0.0208221	-0.0153546	-0.0494587		-0.135477	-0.212385	-0.156617	-0.504479		0.0198425	0.0197479	0.018248		0.0144809	0.0141125	0.0145098
848	862	0	13	1582.76	5.36945	5.35418			0.0917787	0.207878	0.269962		0.0966621	0.201223	0.280313		-0.00488335	0.00665548	-0.0103507	-0.00857855		-0.053961	0.073543	-0.114375	-0.094793		0.0173163	0.0187849	0.0191832		0.0183567	0.0164787	0.0162088
848	863	0	14	1669.79	5.91683	5.91544			0.174146	0.260256	0.325672		0.186731	0.291652	0.354812		-0.012585	-0.0313961	-0.0291393	-0.0731205		-0.149762	-0.373614	-0.346758	-0.870134		0.0186884	0.00982151	0.0137654		0.0124123	0.0113018	0.0147748
858	864	0	6	859.329	6.19484	6.14667			0.159039	0.309854	0.349518		0.132684	0.293383	0.376685		0.0263555	0.016471	-0.0271667	0.0156598		0.134413	0.084002	-0.13855	0.079865		0.0168914	0.0429071	0.0295763		0.0213157	0.0171229	0.0310902
883	893	0	10	1240.66	4.27571	4.27235			0.143343	0.219458	0.273833		0.149987	0.234086	0.26759		-0.00664318	-0.014628	0.00624294	-0.0150282		-0.056467	-0.124338	0.053065	-0.12774		0.0129513	0.011344	0.00616082		0.00819894	0.0133266	0.00591706
895	902	0	6	966.475	7.70131	7.69402			0.0245145	0.0223753	0.0442727		-0.000762157	0.0343535	0.0230398		0.0252767	-0.0119782	0.0212329	0.0345314		0.128911	-0.061089	0.108288	0.17611		0.0252304	0.0203222	0.023272		0.0177671	0.0231888	0.0211492
903	909	0	5	696.465	6.20625	6.19976			0.00108588	-0.0107308	-0.00673694		-0.0100574	0.00331976	0.017624		0.0111433	-0.0140506	-0.0243609	-0.0272682		0.047359	-0.059715	-0.103534	-0.11589		0.0183419	0.0173205	0.0153762		0.0166466	0.0219372	0.0195198
903	911	0	7	866.571	6.57738	6.57411			-0.0101812	-0.0113504	-0.00335244		-0.000984706	0.00082	0.0103753		-0.00919647	-0.0121704	-0.0137277	-0.0350946		-0.054719	-0.072414	-0.08168	-0.208813		0.00674218	0.00687933	0.00672303		0.00717798	0.0066763	0.00699328
903	913	0	9	1050.69	7.52454	7.52127			0.00379359	0.0044	0.00754536		-0.00112	0.0012315	0.00321739		0.00491359	0.0031685	0.00432797	0.0124101		0.037589	0.024239	0.033109	0.094937		0.0058681	0.0072298	0.00544026		0.00690431	0.00565961	0.00543843
906	913	0	6	739.471	7.52409	7.52			0.000352157	0.00371	0.0108076		-0.00111275	0.00205392	0.00112471		0.0014649	0.00165608	0.00968294	0.0128039		0.007471	0.008446	0.049383	0.0653		0.00892627	0.00854529	0.00966667		0.0100298	0.00845275	0.00984157
912	918	0	6	706.413	6.65621	6.65302			-0.0114698	-0.0218394	-0.014329		0.0133563	0.0111525	0.00298471		-0.0248261	-0.032992	-0.0173137	-0.0751318		-0.126613	-0.168259	-0.0883	-0.383172		0.0207875	0.0146567	0.018542		0.0173757	0.0145565	0.0137396
925	931	0	6	825.451	6.73344	6.68771			-0.00774588	-0.00843529	-0.0105018		-0.0193398	0.0159471	0.0167641		0.0115939	-0.0243824	-0.0272659	-0.0400543		0.059129	-0.12435	-0.139056	-0.204277		0.0198212	0.0205569	0.0202129		0.0203084	0.0199902	0.0210763
925	932	0	7	938.535	7.45703	7.45325			0.0219452	0.0226798	0.0223933		-0.00087395	0.00140235	1.51261e-06		0.0228192	0.0212775	0.0223918	0.0664884		0.135774	0.126601	0.133231	0.395606		0.0172027	0.0125306	0.0117531		0.0120861	0.0108884	0.010738
933	944	0	11	1201.72	5.58154	5.5737			-0.00508203	-0.00012631	0.0150224		0.0177686	0.0248958	0.0295197		-0.0228506	-0.0250221	-0.0144973	-0.0623701		-0.213653	-0.233957	-0.13555	-0.58316		0.0133186	0.0149775	0.0174135		0.0145544	0.0146264	0.0133951
936	945	0	9	999.62	5.55097	5.5322			0.015545	0.0190697	0.028555		0.012859	0.0304997	0.0523027		0.00268601	-0.0114301		-0.00874405		0.020548	-0.08744		-0.066892		0.0195048	0.0221055	0.0209745		0.0156137	0.0123069	0.015381
938	944	0	6	716.43	4.53256	4.52793			0.00877392	0.0283267	0.0541086		0.00363078	0.0271435	0.0546847		0.00514314	0.00118314	-0.000576078	0.0057502		0.02623	0.006034	-0.002938	0.029326		0.0116518	0.0127694	0.0116518		0.0103812	0.0119143	0.0105102
948	962	0	14	1693.88	4.88652	4.88424			0.0516063	0.161852	0.218165		0.0471936	0.115012	0.142329		0.00441269	0.0468398	0.0758355	0.127088		0.052511	0.557394	0.902443	1.51235		0.0223977	0.0142249	0.0136503		0.0158908	0.0167858	0.029964
965	972	0	7	973.561	7.21918	7.21648			0.148965	0.379461	0.434989		0.131029	0.376907	0.444667		0.017936	0.00255462	-0.00967798	0.0108126		0.106719	0.0152	-0.057584	0.064335		0.0180156	0.0262264	0.0084637		0.00775983	0.0157934	0.00622185
965	975	0	9	1339.8	5.32329	5.31956			0.00490144	0.015191	0.046538		0.0149974	0.0372217	0.0232954		-0.0100959	-0.0220307	0.0232426	-0.00888405		-0.077234	-0.168535	0.177806	-0.067963		0.00813817	0.0156813	0.0203488		0.0149756	0.0126533	0.0220907
988	1000	0	11	1157.62	4.42919	4.41641			0.0166857	0.107528	0.134706		-0.00177369	0.126192	0.161824		0.0184594	-0.0186635	-0.0271178	-0.0273219		0.172595	-0.174504	-0.253551	-0.25546		0.0105383	0.00753433	0.0137563		0.0116055	0.015308	0.00302952
988	1010	0	21	2001.01	5.42749	5.41627			0.072636	0.144341	0.21777		0.07838	0.132423	0.164643		-0.00574398	0.0119183	0.0531273	0.0593017		-0.10253	0.212742	0.948323	1.05853		0.00908174	0.00830006	0.00976611		0.00513776	0.00388504	0.00366398
993	999	0	6	520.236	4.89687	4.89196			0.00712529	0.0109041	0.00670588		0.0133231	0.00785412	0.00880627		-0.00619784	0.00305	-0.00210039	-0.00524824		-0.031609	0.015555	-0.010712	-0.026766		0.00795608	0.00717765	0.00978118		0.00669294	0.0064351	0.0118204
1001	1010	0	9	862.409	4.47907	4.47103			0.00803621	0.0280748	0.0510217		0.00479464	0.0146306	0.0158817		0.00324157	0.0134442	0.03514	0.0518258		0.024798	0.102848	0.268821	0.396467		0.00520209	0.00802092	0.00593935		0.00474444	0.00905608	0.00488013
1003	1010	0	7	677.329	4.23388	4.2253			0.0200129	0.0412711	0.0560121		0.0157782	0.0158701	0.0216543		0.00423479	0.025401	0.0343578	0.0639936		0.025197	0.151136	0.204429	0.380762		0.021244	0.0139202	0.0106729		0.0109588	0.0145018	0.0189044
1019	1025	0	5	868.497	8.44957	8.40904			-0.00105435	0.00884	0.0167261		-0.0104948	0.00717129	0.0145772		0.00944047	0.00166871	0.00214894	0.0132581		0.040122	0.007092	0.009133	0.056347		0.00962541	0.00630376	0.00720588		0.00679647	0.0122191	0.00657224

## Sheet: Fig 2b
	Peptide 215-232					Fig. 2b.		HDX data used for the uptake plots presented.
	State	Exposure time (s)	Uptake (Da)	StDev (Da)
	AcrB_WT	15	4.0249	0.1091
	"	300	5.0928	0.0814
	"	1800	6.3558	0.1952
	AcrB_WT_CIP_PABN	15	3.3749	0.1935
	"	300	4.5842	0.0697
	"	1800	5.7053	0.0989
	Peptide 615-620
	State	Exposure time (s)	Uptake (Da)	StDev (Da)
	AcrB_WT	15	0.9303	0.0827
	"	300	2.0207	0.091
	"	1800	2.2124	0.1338
	AcrB_WT_CIP_PABN	15	0.658	0.1034
	"	300	1.5033	0.0956
	"	1800	1.5834	0.1452
	Peptide 988-1010
	State	Exposure time (s)	Uptake (Da)	StDev (Da)
	AcrB_WT	15	1.3991	0.0917
	"	300	2.3637	0.0693
	"	1800	2.9389	0.0654
	AcrB_WT_CIP_PABN	15	1.2966	0.1621
	"	300	2.5765	0.1482
	"	1800	3.8872	0.1743

## Sheet: Fig 3a,b
Fig. 3a	AcrBWT							Fitting statistics and values
	AcrB (µM)	Polarization (mP)	Standard deviation	n	∆mP	Prop. SD		Model	MichaelisMenten
	0	46.725	8.615	3	0	12.1834		Equation	y = Bmax * x / (Kd + x)
	10	62.96	2.97181	3	16.235	9.11317		Plot	Polarization
	15	67.0767	5.16833	3	20.3517	10.0464		Bmax	116.01039 ± 12.65843
	20	77.1767	4.21842	3	30.4517	9.59236		Kd	67.30402 ± 13.24392
	30	79.8267	2.76686	3	33.1017	9.04841		Reduced Chi-Sqr	0.09166
	45	91.53	1.92	3	44.805	8.82636		R-Square (COD)	0.98229
	60	100.4	3.88	3	53.675	9.44842		Adj. R-Square	0.97976
	80	115.15	6.26211	3	68.425	10.6505
	100	113.07	8.58	3	66.345	12.1587
Fig. 3b	AcrBWT
	PABN (µM)	Polarization (mP)	Standard deviation (n = 3)			Fig. 3a-b.		Fluorescence polarization data for AcrBWT
	0.74	77.4633	5.63094
	7.4	77.6767	6.54696
	74	81.6167	3.18123
	200	96.0833	3.13612
	500	103.75	5.82588
	740	102.313	3.10801
	1000	106.427	0.831284

## Sheet: Fig 4b (1)
Fig. 4b		HDX data used to create Woods plot for (AcrBG288D) - (AcrBWT).						0	Colour Scale						0.63		-0.35			0.3
									AcrBG288D				AcrBWT				AcrBG288D - AcrBWT differences					AcrBG288D - AcrBWT differences					AcrBG288D				AcrBWT				AcrBG288D - AcrBWT differences
G288D peptide									Relative uptake (%)				Relative uptake (%)				Relative uptake (%)					D uptake (Da)					STDEVS (%)				STDEVS (%)				Confidence Interval (Da) / 98%
									Deuteration time (min)				Deuteration time (min)				Deuteration time (min)					Deuteration time (min)					Deuteration time (min)				Deuteration time (min)				Deuteration time (min)
Start	End	Mod	#D	m/z	RT(max)	RT(min)			0.25	5	30		0.25	5	30		0.25	5	30	Sum		0.25	5	30	Sum		0.25	5	30		0.25	5	30		0.25	5	30	Sum
5	11	0	5	907.504	6.24731	6.24035			0.0332602	0.0612953	0.0779522		0.0181642	0.0645621	0.0709209		0.015096	-0.00326682	0.00703129	0.0188605		0.064158	-0.013884	0.029883	0.080157		0.0162539	0.0352826	0.0284586		0.0179551	0.0251224	0.0320306		0.47	0.44	0.52	0.83
26	35	0	8	1115.68	5.79632	5.79227			0.0545956	0.190145	0.232288		0.0795229	0.21007	0.212193		-0.0249274	-0.0199249	0.0200956	-0.0247566		-0.169506	-0.135489	0.13665	-0.168345		0.0455272	0.0370829	0.0367803		0.0174681	0.0213881	0.0262926
26	44	0	14	1963.16	5.89882	5.89612			0.130187	0.244317	0.26382		0.108409	0.228873	0.228962		0.0217776	0.0154442	0.034858	0.0720797		0.259153	0.183786	0.41481	0.857749		0.00694504	0.0149767	0.0129383		0.0248769	0.0166558	0.020411
28	35	0	6	931.561	5.29615	5.28645			0.0749627	0.167072	0.207928		0.0125565	0.17642	0.153686		0.0624063	-0.00934784	0.0542418	0.1073		0.318272	-0.047674	0.276633	0.547231		0.0300388	0.0378865	0.0301653		0.0249312	0.0322661	0.0247635
28	44	0	12	1779.04	5.59918	5.58779			0.155766	0.289529	0.311803		0.14289	0.264601	0.276525		0.0128762	0.0249277	0.035278	0.073082		0.131337	0.254263	0.359836	0.745436		0.00546716	0.0140947	0.0106238		0.0108021	0.0189011	0.0140914
31	38	0	5	888.482	4.54592	4.54041			0.223562	0.312133	0.310116		0.211919	0.308409	0.306136		0.0116433	0.00372376	0.00398047	0.0193475		0.049484	0.015826	0.016917	0.082227		0.016516	0.0227259	0.0250092		0.0439245	0.0114795	0.0167061
36	44	0	5	866.498	4.55581	4.55108			0.163916	0.283851	0.297888		0.184952	0.277087	0.265408		-0.0210358	0.00676376	0.0324802	0.0182082		-0.089402	0.028746	0.138041	0.077385		0.0121802	0.0115584	0.0135148		0.0186729	0.0174824	0.0141304
45	53	0	7	880.405	4.2677	4.26188			0.0489667	0.123826	0.13058		0.057343	0.116787	0.138888		-0.0083763	0.00703832	-0.00830756	-0.00964555		-0.049839	0.041878	-0.04943	-0.057391		0.0162988	0.0145109	0.0167526		0.0155292	0.016657	0.0182978
45	59	0	13	1522.74	4.13156	4.11953			0.0485491	0.0865302	0.112926		0.0528026	0.103384	0.152374		-0.00425348	-0.0168542	-0.0394478	-0.0605555		-0.047001	-0.186239	-0.435898	-0.669138		0.00887339	0.00605475	0.0114882		0.011151	0.00559077	0.0145744
45	62	0	16	1823.9	4.62986	4.62726			0.0276515	0.0557015	0.0910444		0.0345503	0.0746741	0.116053		-0.00689882	-0.0189726	-0.0250084	-0.0508798		-0.093824	-0.258027	-0.340114	-0.691965		0.00547912	0.00467412	0.00473721		0.00542522	0.00450346	0.00643294
45	63	0	17	1951.96	4.62374	4.62187			0.0349606	0.0567872	0.0869403		0.0239463	0.0693194	0.101222		0.0110143	-0.0125322	-0.0142814	-0.0157993		0.159156	-0.18109	-0.206366	-0.2283		0.00889772	0.00546208	0.00578955		0.00705107	0.00624657	0.00610104
47	53	0	5	680.289	3.68985	3.68339			0.016124	0.126839	0.128605		0.0485722	0.100418	0.0765136		-0.0324482	0.0264207	0.0520915	0.046064		-0.137905	0.112288	0.221389	0.195772		0.00988188	0.0127915	0.0171132		0.00969271	0.0462664	0.0172386
63	75	0	12	1487.72	5.75676	5.75059			0.147584	0.254357	0.288265		0.131833	0.233334	0.287313		0.0157503	0.0210232	0.000951373	0.0377249		0.160653	0.214437	0.009704	0.384794		0.0272061	0.0274141	0.026247		0.0127171	0.0104992	0.0102069
64	75	0	11	1359.66	5.71669	5.68384			0.161088	0.256792	0.293981		0.116808	0.253767	0.286747		0.0442802	0.00302428	0.00723412	0.0545386		0.41402	0.028277	0.067639	0.509936		0.0193695	0.0164247	0.0244342		0.0171653	0.0175886	0.0209268
68	75	0	7	890.404	5.60028	5.59202			0.231479	0.403906	0.431045		0.170773	0.366322	0.425851		0.0607055	0.037584	0.00519361	0.103483		0.361198	0.223625	0.030902	0.615725		0.0126904	0.0223778	0.0182645		0.0093395	0.00851126	0.0164313
76	89	0	13	1507.6	4.38034	4.36785			0.0416283	0.0440585	0.072477		0.0281218	0.0507968	0.0777301		0.0135065	-0.00673837	-0.00525312	0.00151502		0.149247	-0.074459	-0.058047	0.016741		0.0167761	0.0128012	0.0134915		0.0140805	0.0127871	0.0186832
77	89	0	12	1376.56	3.69421	3.68258			0.0210559	0.0497264	0.0620814		0.0131931	0.0410265	0.0559877		0.00786275	0.0086999	0.00609363	0.0226563		0.0802	0.088739	0.062155	0.231094		0.010607	0.0102129	0.0125184		0.0103861	0.00948059	0.0097801
93	99	0	6	756.305	3.92362	3.91696			0.258191	0.290448	0.313357		0.235981	0.282946	0.331864		0.0222102	0.00750137	-0.0185067	0.0112049		0.113272	0.038257	-0.094384	0.057145		0.00994961	0.00956078	0.0136694		0.0179761	0.00760275	0.012609
93	101	0	8	942.369	4.00023	3.99353			0.265623	0.34868	0.362689		0.237955	0.343693	0.383804		0.0276679	0.00498647	-0.0211149	0.0115396		0.188142	0.033908	-0.143581	0.078469		0.0100094	0.0111063	0.0109921		0.0203674	0.00925162	0.0195585
94	101	0	7	841.321	3.41446	3.40862			0.282437	0.368684	0.392572		0.246928	0.365573	0.407576		0.0355096	0.00311076	-0.0150035	0.0236168		0.211282	0.018509	-0.089271	0.14052		0.0131415	0.0106798	0.0147197		0.0162116	0.0196106	0.0139289
102	115	0	13	1583.89	5.55733	5.54855			0.00378805	0.0124065	0.0160737		-0.00790778	0.00437321	0.0127655		0.0116958	0.0080333	0.00330814	0.0230373		0.129239	0.088768	0.036555	0.254562		0.00888136	0.00777855	0.00799457		0.0071019	0.00632308	0.00837774
104	110	0	6	843.468	3.4244	3.41993			0.0238247	0.00551039	0.0100745		-0.0141661	-0.0031849	0.000587059		0.0379908	0.00869529	0.00948745	0.0561735		0.193753	0.044346	0.048386	0.286485		0.00839569	0.0098049	0.0107159		0.0085802	0.0149463	0.013849
104	115	0	11	1399.77	5.42041	5.40988			-0.00137754	0.0170561	0.0205337		0.00791219	0.0110176	0.0155221		-0.00928973	0.0060385	0.00501155	0.00176032		-0.086859	0.05646	0.046858	0.016459		0.0156159	0.0107101	0.0123593		0.0130858	0.0104672	0.00995326
105	115	0	10	1271.71	5.40178	5.38688			0.000699412	0.00452035	0.0152876		2.58824e-05	0.00841859	0.017662		0.000673529	-0.00389824	-0.00237435	-0.00559906		0.005725	-0.033135	-0.020182	-0.047592		0.00744247	0.00795812	0.00869165		0.00822718	0.00757165	0.008262
105	118	0	12	1594.93	6.76276	6.752			0.0110062	0.00925873	0.0179079		-0.000473039	0.00126941	0.0314225		0.0114792	0.00798931	-0.0135146	0.00595392		0.117088	0.081491	-0.137849	0.06073		0.0139047	0.0137927	0.0153091		0.0128329	0.0117693	0.0288569
113	119	0	4	754.453	4.64585	4.6423			0.327782	0.420341	0.449007		0.330342	0.436537	0.520039		-0.00256	-0.0161956	-0.0710312	-0.0897868		-0.008704	-0.055065	-0.241506	-0.305275		0.0128126	0.00942882	0.0227321		0.0134365	0.0121665	0.0120053
114	121	0	5	898.47	5.78993	5.77293			0.155442	0.204541	0.199146		0.126281	0.186294	0.21078		0.0291612	0.0182466	-0.0116339	0.0357739		0.123935	0.077548	-0.049444	0.152039		0.0218313	0.0215911	0.0289052		0.0366887	0.022584	0.0250607
129	137	0	8	983.504	5.24	5.22903			0.266011	0.337516	0.349099		0.225149	0.327614	0.352397		0.0408612	0.00990176	-0.00329882	0.0474641		0.277856	0.067332	-0.022432	0.322756		0.0136443	0.00733441	0.00920721		0.0166124	0.00685647	0.0149291
131	137	0	6	755.393	5.17701	5.16922			0.234991	0.268843	0.267536		0.214795	0.268756	0.266443		0.0201959	8.68627e-05	0.00109353	0.0213763		0.102999	0.000443	0.005577	0.109019		0.0173578	0.0112651	0.0111351		0.0164976	0.00909235	0.015212
138	145	0	7	832.46	5.4465	5.43209			0.133201	0.201463	0.221269		0.110454	0.131347	0.144659		0.0227462	0.0701153	0.0766103	0.169472		0.13534	0.417186	0.455831	1.00836		0.0112378	0.00729445	0.0139131		0.00852924	0.00751546	0.00836807
138	149	0	11	1236.6	6.01353	6.00661			0.209564	0.314742	0.312525		0.201371	0.30204	0.300731		0.00819326	0.0127017	0.0117936	0.0326886		0.076607	0.118761	0.11027	0.305638		0.0159698	0.0164579	0.0131707		0.0124095	0.0157345	0.0156913
140	149	0	9	1006.49	5.16015	5.1395			0.249946	0.383906	0.389258		0.25897	0.360638	0.370981		-0.00902458	0.0232678	0.0182763	0.0325196		-0.069038	0.177999	0.139814	0.248775		0.0130788	0.00931137	0.0191506		0.00572052	0.0195305	0.0239792
142	149	0	7	850.398	4.4281	4.4217			0.349607	0.539224	0.559393		0.341406	0.523178	0.541067		0.00820134	0.0160452	0.0183266	0.0425731		0.048798	0.095469	0.109043	0.25331		0.0268217	0.0124906	0.0161455		0.0108111	0.013017	0.010622
143	149	0	6	751.329	6.01944	6.01635			0.242321	0.385516	0.397152		0.243125	0.382051	0.382414		-0.00080451	0.0034649	0.0147384	0.0173988		-0.004103	0.017671	0.075166	0.088734		0.0207355	0.00764137	0.0180449		0.0127394	0.00942353	0.0153504
147	155	0	8	981.419	4.10883	4.0949			0.267571	0.273919	0.260622		0.260721	0.252795	0.256903		0.00684971	0.0211247	0.00371897	0.0316934		0.046578	0.143648	0.025289	0.215515		0.0260163	0.0213337	0.0209457		0.0215722	0.02209	0.0264732
150	156	0	6	807.337	3.47954	3.46557			0.0790012	0.144891	0.152605		0.0840818	0.120224	0.137424		-0.00508059	0.0246675	0.015181	0.0347678		-0.025911	0.125804	0.077423	0.177316		0.0148386	0.0138241	0.0188335		0.0134345	0.013562	0.0136825
157	164	0	7	911.429	3.65892	3.64897			0.16385	0.343514	0.3651		0.110665	0.27519	0.339298		0.0531845	0.0683239	0.0258013	0.14731		0.316448	0.406527	0.153518	0.876493		0.0130896	0.0160733	0.0178708		0.0166948	0.0132109	0.0155479
157	173	0	16	1739.87	4.72503	4.7218			0.137732	0.240025	0.276313		0.100159	0.219931	0.289925		0.0375732	0.0200941	-0.0136124	0.0440549		0.510996	0.27328	-0.185129	0.599147		0.0128091	0.00826574	0.00953007		0.0104233	0.00868015	0.0138063
157	174	0	17	1854.9	4.73552	4.72742			0.159196	0.254747	0.281332		0.104424	0.21791	0.265707		0.0547721	0.0368361	0.0156256	0.107234		0.791457	0.532281	0.22579	1.54953		0.0147328	0.0146776	0.0174516		0.0151866	0.0165427	0.0193977
162	177	0	15	1676.86	4.96978	4.96393			0.171485	0.265789	0.316419		0.13549	0.24645	0.280367		0.0359943	0.0193395	0.0360519	0.0913856		0.458927	0.246578	0.459662	1.16517		0.0129035	0.018296	0.0143048		0.0125163	0.010301	0.0125278
163	174	0	11	1205.61	3.30855	3.27651			0.179605	0.239672	0.258487		0.119058	0.196639	0.225918		0.0605473	0.0430325	0.0325686	0.136148		0.566117	0.402354	0.304516	1.27299		0.00988289	0.0193216	0.0195599		0.0106456	0.00995059	0.0118437
163	177	0	14	1545.82	4.83302	4.82546			0.209587	0.289803	0.330172		0.189608	0.284327	0.307137		0.0199784	0.00547588	0.0230352	0.0484895		0.237743	0.065163	0.274119	0.577025		0.0108124	0.0117549	0.00922613		0.0103934	0.0101436	0.0102476
165	177	0	12	1302.7	5.07005	5.05905			0.231264	0.296099	0.360873		0.187772	0.276841	0.301073		0.0434921	0.0192577	0.0597997	0.12255		0.443619	0.196429	0.609957	1.25		0.0160647	0.0151742	0.0400986		0.018861	0.0148094	0.0157467
175	181	0	6	778.409	5.57703	5.57125			0.30426	0.460237	0.437957		0.160292	0.389558	0.397227		0.143968	0.0706786	0.0407308	0.255378		0.734238	0.360461	0.207727	1.30243		0.0668935	0.0388284	0.032919		0.0153082	0.0184976	0.0361178
182	192	0	9	1424.64	6.0529	6.05052			0.0633516	0.145015	0.16214		0.0331563	0.102318	0.129428		0.0301953	0.0426971	0.0327115	0.105604		0.230994	0.326633	0.250243	0.80787		0.0353141	0.0328052	0.0348142		0.0191438	0.0208021	0.0215759
187	193	0	5	903.403	6.14587	6.14186			0.0666864	0.199583	0.203519		0.0648713	0.190134	0.211164		0.00181506	0.00944871	-0.00764447	0.00361929		0.007714	0.040157	-0.032489	0.015382		0.0193642	0.0174092	0.0174532		0.0163732	0.0160466	0.0167419
193	202	0	8	1174.65	5.28462	5.27754			0.057835	0.16993	0.224158		0.0532753	0.173554	0.270169		0.00455971	-0.00362368	-0.0460113	-0.0450753		0.031006	-0.024641	-0.312877	-0.306512		0.0144175	0.0241728	0.0238863		0.0138997	0.0172579	0.0214153
196	202	0	5	819.425	5.0561	5.05145			0.0417565	0.179007	0.214284		0.0465042	0.183072	0.263656		-0.00474776	-0.00406494	-0.0493713	-0.058184		-0.020178	-0.017276	-0.209828	-0.247282		0.0119405	0.0136191	0.0163906		0.0181833	0.0163054	0.0148522
206	214	0	8	942.537	3.37363	3.37151			0.0790025	0.192108	0.246783		0.0502634	0.202885	0.310227		0.0287391	-0.0107768	-0.0634444	-0.0454821		0.195426	-0.073282	-0.431422	-0.309278		0.0156185	0.014779	0.0161565		0.0264775	0.0203534	0.0203528
206	230	0	22	2445.36	4.47604	4.46159			0.218886	0.31046	0.350353		0.250149	0.358706	0.491371		-0.0312622	-0.0482463	-0.141018	-0.220527		-0.584604	-0.902205	-2.63704	-4.12385		0.0120075	0.0136721	0.0175598		0.012155	0.00544872	0.0139175
210	216	0	6	701.358	5.91127	5.91033			0.0403867	0.0953651	0.101116		0.0291912	0.105089	0.110065		0.0111955	-0.00972373	-0.00894902	-0.00747725		0.057097	-0.049591	-0.04564	-0.038134		0.00724843	0.0123206	0.011921		0.00847647	0.00717294	0.0100967
213	232	0	17	1934.05	4.39894	4.39813			0.259265	0.343569	0.367025		0.297881	0.409345	0.527989		-0.0386157	-0.0657761	-0.160964	-0.265356		-0.557997	-0.950465	-2.32593	-3.8344		0.00878948	0.00407308	0.0144397		0.00822574	0.00318263	0.0168419
214	221	0	7	672.367	4.23878	4.23018			0.0538965	0.154926	0.20083		0.0548689	0.177504	0.24654		-0.000972437	-0.0225783	-0.0457104	-0.0692612		-0.005786	-0.134341	-0.271977	-0.412104		0.0157145	0.00829529	0.0165632		0.0105496	0.00820454	0.0129861
215	232	0	15	1706.92	4.2662	4.25267			0.29022	0.331772	0.386845		0.315675	0.399438	0.498491		-0.0254551	-0.0676666	-0.111646	-0.204768		-0.324553	-0.862749	-1.42349	-2.61079		0.00506753	0.0127447	0.00983553		0.00855765	0.00638149	0.0153127
230	236	0	6	701.419	4.99973	4.99627			0.228194	0.365615	0.377606		0.192532	0.372073	0.442446		0.0356622	-0.00645745	-0.06484	-0.0356353		0.181877	-0.032933	-0.330684	-0.18174		0.0106312	0.0124571	0.0229065		0.00907235	0.00911667	0.0179984
231	237	0	6	716.394	4.25861	4.2526			0.164038	0.242972	0.301988		0.0904249	0.264831	0.336991		0.0736127	-0.0218594	-0.0350027	0.0167506		0.375425	-0.111483	-0.178514	0.085428		0.0185059	0.00883216	0.020952		0.029849	0.0336545	0.0332929
233	240	0	7	901.547	4.99517	4.99059			0.284703	0.405486	0.425271		0.255989	0.427846	0.508633		0.0287143	-0.0223597	-0.0833622	-0.0770076		0.17085	-0.13304	-0.496005	-0.458195		0.0107474	0.0155089	0.0350257		0.0102909	0.00904891	0.0110746
251	261	0	10	1228.7	4.16857	4.15598			0.237358	0.408693	0.416338		0.277435	0.44908	0.475265		-0.0400779	-0.0403871	-0.0589273	-0.139392		-0.340662	-0.34329	-0.500882	-1.18483		0.0244335	0.0197345	0.0215035		0.0142584	0.0139574	0.0169736
252	261	0	9	1115.62	3.6451	3.63537			0.237727	0.355387	0.388779		0.275418	0.412273	0.442691		-0.0376915	-0.0568865	-0.0539118	-0.14849		-0.28834	-0.435182	-0.412425	-1.13595		0.0328986	0.00961373	0.0215278		0.0132959	0.012314	0.0316583
252	262	0	10	1228.7	4.62457	4.61101			0.198529	0.312214	0.334153		0.197725	0.330083	0.36998		0.000804824	-0.0178686	-0.0358266	-0.0528904		0.006841	-0.151883	-0.304526	-0.449568		0.0153948	0.0173896	0.014938		0.00609153	0.0128524	0.00777012
252	264	0	12	1499.83	3.88063	3.87063			0.151582	0.275644	0.255322		0.143052	0.234987	0.274305		0.00853049	0.0406562	-0.0189829	0.0302037		0.087011	0.414693	-0.193626	0.308078		0.0128134	0.0293691	0.0115812		0.0108046	0.010102	0.00848961
263	274	0	11	1300.69	3.95767	3.87862			0.201741	0.274146	0.325528		0.187281	0.302384	0.336566		0.0144599	-0.0282384	-0.0110382	-0.0248167		0.1352	-0.264029	-0.103207	-0.232036		0.0242286	0.0152273	0.0100353		0.00989551	0.0125807	0.0128339
275	281	0	6	870.424	7.16047	6.85398			0.0104541	0.0455782	0.0514318		0.0138418	0.00870333	0.0536694		-0.00338765	0.0368749	-0.00223765	0.0312496		-0.017277	0.188062	-0.011412	0.159373		0.0100504	0.0159814	0.0115722		0.0102086	0.0129206	0.0181631
281	289	0	7	890.437	4.9164	4.91471							0.0193111	0.101082	0.131609																0.00744958	0.00973664	0.0128081
281	290	0	8	947.458	4.54561	4.54202							0.0194865	0.08679	0.11263																0.00386044	0.00368441	0.00899324
282	289	0	6	743.368	4.20817	4.20514							0.0207196	0.0286025	0.0578345																0.00953353	0.0127102	0.00803784
290	298	0	8	844.489	3.90368	3.89999			0.269902	0.328719	0.372249		0.145469	0.245016	0.282308		0.124434	0.0837029	0.0899407	0.298077		0.846149	0.56918	0.611597	2.02693		0.00732279	0.0139984	0.0183521		0.0186916	0.0125219	0.0239785
290	304	0	14	1386.76	4.90674	4.90167			0.160507	0.182741	0.240094		0.109841	0.170899	0.192666		0.0506663	0.0118421	0.0474276	0.109936		0.602929	0.140921	0.564389	1.30824		0.0113171	0.0185691	0.0159877		0.00524336	0.0124823	0.0348489
291	300	0	9	971.588	4.90835	4.89971			0.222406	0.310064	0.34919		0.191848	0.313712	0.354508		0.0305583	-0.00364824	-0.00531817	0.0215919		0.233771	-0.027909	-0.040684	0.165178		0.0286993	0.0219131	0.0295739		0.0197459	0.0356728	0.0201499
291	302	0	11	1187.66	4.72429	4.71542			0.182056	0.260883	0.318838		0.163411	0.249068	0.297025		0.0186448	0.0118153	0.0218127	0.0522728		0.174329	0.110473	0.203949	0.488751		0.00843326	0.0130898	0.00888791		0.0147532	0.015571	0.0193194
295	305	0	10	975.474	4.2895	4.28508			0.0870286	0.139292	0.163612		0.0806394	0.149308	0.167187		0.00638918	-0.0100167	-0.00357541	-0.00720294		0.054308	-0.085142	-0.030391	-0.061225		0.0133619	0.0155005	0.00488753		0.0112135	0.00656482	0.0108006
299	305	0	6	632.325	3.75478	3.7462			0.0137694	0.0579825	0.0573147		-0.00821333	0.021589	0.048642		0.0219827	0.0363935	0.00867275	0.067049		0.112112	0.185607	0.044231	0.34195		0.0103806	0.0112459	0.0122749		0.010749	0.00858392	0.0166047
301	310	0	9	1030.55	5.43923	5.41612			-0.0104345	0.00391987	-0.0129675		0.015611	0.00896209	0.00228614		-0.0260455	-0.00504222	-0.0152536	-0.0463413		-0.199248	-0.038573	-0.11669	-0.354511		0.048741	0.0493481	0.0473967		0.0211422	0.0237548	0.0208297
303	310	0	7	814.478	4.72411	4.71899			0.0117746	0.0318904	0.0214834		-0.000142353	0.00626588	0.0116054		0.011917	0.0256245	0.00987798	0.0474195		0.070906	0.152466	0.058774	0.282146		0.0134588	0.0149738	0.0107237		0.0138503	0.0173254	0.0130301
311	317	0	5	869.423	6.42165	6.42015			0.0154242	0.0899075	0.131455		0.00479129	0.0428704	0.121228		0.0106329	0.0470372	0.0102268	0.0678969		0.04519	0.199908	0.043464	0.288562		0.0236922	0.0191878	0.0404233		0.0290238	0.0227593	0.0380096
311	321	0	8	1223.61	6.61664	6.60439			0.0935172	0.135391	0.1641		0.0702856	0.117068	0.13309		0.0232316	0.0183231	0.03101	0.0725647		0.157975	0.124597	0.210868	0.49344		0.0129825	0.00631603	0.012219		0.0124803	0.00994118	0.0191401
315	321	0	4	764.398	6.61553	6.61198			0.103533	0.152739	0.182888		0.0417838	0.0985282	0.140301		0.0617491	0.0542109	0.0425871	0.158547		0.209947	0.184317	0.144796	0.53906		0.0186724	0.0108868	0.0104135		0.0275562	0.00952294	0.0258456
317	323	0	5	761.456	6.894	6.88804			0.0110033	0.00862188	-0.00263224		0.00354518	-0.0205339	0.0107014		0.00745812	0.0291558	-0.0133336	0.0232802		0.031697	0.123912	-0.056668	0.098941		0.0291268	0.02556	0.0202464		0.0278866	0.0136725	0.0250398
322	339	0	15	2150.15	5.69378	5.68029			0.00778086	0.0147869	0.0192292		0.00826447	0.0190454	0.018842		-0.000483608	-0.00425851	0.000387216	-0.0043549		-0.006166	-0.054296	0.004937	-0.055525		0.015475	0.0133101	0.0139728		0.0108144	0.0114198	0.0156054
381	387	0	6	648.371	4.55477	4.54779			0.0806025	0.134206	0.137353		0.0883194	0.120957	0.122991		-0.00771686	0.0132492	0.0143616	0.0198939		-0.039356	0.067571	0.073244	0.101459		0.0159759	0.0113937	0.0127588		0.0148884	0.0124863	0.0156084
405	411	0	6	744.414	5.51474	5.38566			0.0221747	0.0130125	0.0177237		0.000661176	0.018318	0.0295247		0.0215135	-0.00530549	-0.011801	0.00440706		0.109719	-0.027058	-0.060185	0.022476		0.0201702	0.0209604	0.0203429		0.025649	0.0198516	0.02168
452	458	0	5	810.422	7.27171	7.2672			-0.00227506	0.00951506	0.0230795		-0.0145984	0.00977812	0.00919247		0.0123233	-0.000263059	0.0138871	0.0259473		0.052374	-0.001118	0.05902	0.110276		0.0201191	0.0170642	0.0167412		0.0142842	0.0139562	0.0152518
459	466	0	7	709.351	4.95587	4.94986			0.0633664	0.101504	0.106716		0.0524671	0.0983671	0.0975187		0.0108993	0.00313664	0.00919714	0.0232331		0.064851	0.018663	0.054723	0.138237		0.00616689	0.00609546	0.0109664		0.00629076	0.00963529	0.0178077
459	467	0	8	872.415	5.45499	5.44582			0.0267291	0.0687351	0.0686701		0.0365734	0.0689324	0.0664741		-0.00984426	-0.000197206	0.00219603	-0.00784544		-0.066941	-0.001341	0.014933	-0.053349		0.00903382	0.00673632	0.0127124		0.00953368	0.0098975	0.0214775
486	492	0	5	740.492	6.44222	6.43963			0.00677553	0.0156696	0.027604		-0.00915741	0.00266824	0.0130536		0.0159329	0.0130014	0.0145504	0.0434847		0.067715	0.055256	0.061839	0.18481		0.0163934	0.00734047	0.00815153		0.00745365	0.00951529	0.00891976
486	493	0	6	843.501	6.56934	6.56678			-0.0104896	0.0156373	0.00221373		-0.0263569	-0.00143863	-0.018802		0.0158673	0.0170759	0.0210157	0.0539588		0.080923	0.087087	0.10718	0.27519		0.0161996	0.0130843	0.01474		0.0109429	0.0225349	0.0231627
520	535	0	15	1790.87	4.9818	4.96044			0.0280047	0.0579224	0.0743538		0.0149944	0.0707958	0.0780472		0.0130103	-0.0128733	-0.00369341	-0.00355647		0.165881	-0.164135	-0.047091	-0.045345		0.0149958	0.00955137	0.0107767		0.0109189	0.00968329	0.0129198
556	564	0	7	1065.61	6.58766	6.57931			0.0427309	0.0909129	0.0817392		0.0117558	0.0844716	0.102977		0.0309751	0.00644134	-0.0212382	0.0161783		0.184302	0.038326	-0.126367	0.096261		0.0153603	0.0229434	0.0226687		0.0209474	0.0166306	0.0190617
557	563	0	5	805.457	5.34686	5.33564			0.0880781	0.204774	0.23943		0.0780348	0.182074	0.196766		0.0100433	0.0226998	0.0426638	0.0754068		0.042684	0.096474	0.181321	0.320479		0.0195292	0.0103115	0.0184056		0.0214856	0.0208127	0.015304
557	564	0	6	918.541	6.19683	6.19545			0.0657763	0.171153	0.229517		0.0722857	0.148351	0.219634		-0.00650941	0.0228022	0.00988333	0.0261761		-0.033198	0.116291	0.050405	0.133498		0.0193684	0.0272345	0.024112		0.0218125	0.0257976	0.0226465
557	572	0	13	1805.91	6.31351	6.29704			0.142125	0.285141	0.320717		0.163582	0.320543	0.368233		-0.0214576	-0.0354017	-0.0475159	-0.104375		-0.237106	-0.391189	-0.525051	-1.15335		0.0176747	0.0105532	0.0162671		0.00988063	0.0101889	0.0105848
565	572	0	6	906.384	5.55326	5.54693			0.0330678	0.0686061	0.0783261		0.031742	0.0633627	0.0827549		0.00132588	0.00524333	-0.00442882	0.00214039		0.006762	0.026741	-0.022587	0.010916		0.00646431	0.00890529	0.00837098		0.00688824	0.00956196	0.00606843
576	585	0	8	1013.53	4.30056	4.29338			0.169799	0.27751	0.317609		0.177313	0.331569	0.420657		-0.00751353	-0.0540593	-0.103048	-0.164621		-0.051092	-0.367603	-0.700726	-1.11942		0.0158874	0.00692324	0.0194259		0.00807456	0.0133369	0.0123862
576	591	0	14	1738.98	4.44007	4.43551			0.0840029	0.162967	0.173002		0.0899771	0.196938	0.268854		-0.00597412	-0.0339708	-0.0958518	-0.135797		-0.071092	-0.404253	-1.14064	-1.61598		0.00757017	0.0135579	0.00983521		0.00873723	0.00880479	0.0107384
576	592	0	15	1853.02	4.1645	4.15767			0.0946231	0.158717	0.176013		0.0972538	0.189918	0.242305		-0.00263075	-0.031201	-0.0662925	-0.100124		-0.033542	-0.397813	-0.845229	-1.27658		0.00972824	0.00793278	0.0239233		0.00992965	0.0122242	0.00879443
576	593	0	16	1982.07	4.35131	4.34814			0.0835119	0.137643	0.166608		0.080289	0.166624	0.219489		0.00322287	-0.0289812	-0.0528804	-0.0786387		0.043831	-0.394144	-0.719174	-1.06949		0.0131021	0.0142428	0.0145292		0.00838243	0.00991625	0.0116574
576	597	0	20	2482.3	5.33345	5.32855			0.0463569	0.0863886	0.0954278		0.0375924	0.0922625	0.147029		0.00876459	-0.00587382	-0.0516017	-0.0487109		0.148998	-0.099855	-0.877229	-0.828086		0.0113226	0.00511994	0.0148576		0.0122981	0.00454276	0.00992271
579	585	0	5	673.315	4.29817	4.29178			0.152917	0.258625	0.305363		0.155613	0.324498	0.389454		-0.00269624	-0.0658722	-0.0840913	-0.15266		-0.011459	-0.279957	-0.357388	-0.648804		0.0132075	0.0100906	0.0146941		0.00808424	0.00511247	0.0186572
586	593	0	7	987.558	3.20976	3.14355			0.0346529	0.0540338	0.0431022		-0.0100734	0.0121598	0.029015		0.0447264	0.0418739	0.0140872	0.100688		0.266122	0.24915	0.083819	0.599091		0.0231185	0.0233003	0.0233657		0.0101862	0.0197	0.0103281
586	597	0	11	1487.8	4.18184	4.16843			0.0386497	0.0160665	0.0277557		0.00569048	0.00832995	0.0139291		0.0329593	0.00773658	0.0138266	0.0545225		0.308169	0.072337	0.129279	0.509785		0.0191476	0.00875262	0.00966		0.0217484	0.0192736	0.0168125
594	610	0	16	2071.05	5.22897	5.2207			0.0390221	0.117314	0.1274		0.045692	0.135394	0.155474		-0.00666985	-0.0180804	-0.0280737	-0.052824		-0.09071	-0.245894	-0.381803	-0.718407		0.00887213	0.00781441	0.0112946		0.00663801	0.0119318	0.00723044
598	609	0	11	1423.74	3.85439	3.84671			0.11019	0.215603	0.25359		0.127194	0.232923	0.274192		-0.0170045	-0.0173198	-0.0206029	-0.0549272		-0.158992	-0.16194	-0.192637	-0.513569		0.0158334	0.0123791	0.020299		0.0113631	0.0118282	0.0134283
610	616	0	6	711.346	5.87973	5.87413			0.035648	0.0733247	0.105943		0.013098	0.052382	0.105721		0.02255	0.0209427	0.000221569	0.0437143		0.115005	0.106808	0.00113	0.222943		0.0159194	0.0185067	0.0116288		0.0098649	0.0138494	0.0100425
610	617	0	7	858.414	7.21589	7.21291			0.0591524	0.149842	0.183918		0.0603118	0.151636	0.190988		-0.00115933	-0.00179378	-0.00706975	-0.0100229		-0.006898	-0.010673	-0.042065	-0.059636		0.0058442	0.0104481	0.0114929		0.0120339	0.00725193	0.00842252
610	625	0	15	1599.77	5.76636	5.75321			0.136158	0.248391	0.283139		0.143697	0.288603	0.323619		-0.0075389	-0.0402119	-0.04048	-0.0882308		-0.096121	-0.512702	-0.51612	-1.12494		0.0209667	0.00906635	0.0178749		0.00947231	0.00882322	0.00918722
610	628	0	18	1930.96	6.68638	6.67812			0.0873999	0.182605	0.207434		0.101071	0.204132	0.240467		-0.0136714	-0.0215266	-0.0330326	-0.0682306		-0.209172	-0.329357	-0.505399	-1.04393		0.011526	0.00853013	0.0099049		0.00794987	0.00716745	0.0121925
611	617	0	6	711.346	6.5689	6.56337			0.0843078	0.173973	0.206323		0.0811053	0.183767	0.229873		0.00320255	-0.00979471	-0.0235502	-0.0301424		0.016333	-0.049953	-0.120106	-0.153726		0.0166916	0.00900451	0.0215314		0.0110435	0.00903196	0.0112161
611	628	0	17	1783.89	6.30564	6.29263			0.0933357	0.205159	0.241569		0.123706	0.233464	0.280283		-0.0303703	-0.0283053	-0.0387137	-0.0973893		-0.438851	-0.409012	-0.559413	-1.40728		0.0140964	0.00676394	0.0133772		0.00766298	0.00827149	0.00972747
615	628	0	13	1442.72	6.28749	6.28396			0.11306	0.227881	0.253497		0.142371	0.268745	0.295356		-0.0293113	-0.040864	-0.0418589	-0.112034		-0.32389	-0.451547	-0.462541	-1.23798		0.0169033	0.0119736	0.0189481		0.0153062	0.0105224	0.0132196
616	628	0	12	1295.65	5.62141	5.61787			0.113215	0.231144	0.259389		0.148113	0.276572	0.290355		-0.0348975	-0.0454278	-0.0309652	-0.11129		-0.355954	-0.463364	-0.315845	-1.13516		0.00857559	0.00969373	0.0177346		0.0123759	0.011292	0.0165013
617	628	0	11	1238.63	5.50329	5.48785			0.076856	0.180013	0.200922		0.0994934	0.216115	0.236616		-0.0226373	-0.0361024	-0.0356941	-0.0944338		-0.211659	-0.337557	-0.33374	-0.882956		0.0118337	0.0160542	0.00849551		0.00884674	0.00973241	0.0143125
629	646	0	16	2043.01	4.84785	4.84578			0.139494	0.190901	0.213923		0.148555	0.213049	0.230048		-0.00906037	-0.0221482	-0.0161256	-0.0473342		-0.123221	-0.301216	-0.219308	-0.643745		0.0127457	0.0141982	0.017745		0.0200206	0.0196988	0.0137153
634	641	0	6	959.422	4.10732	4.09443			0.339089	0.33518	0.332402		0.319988	0.328393	0.332931		0.0191014	0.00678706	-0.000528824	0.0253596		0.097417	0.034614	-0.002697	0.129334		0.0141276	0.0182355	0.0115663		0.0115239	0.0170522	0.012438
634	646	0	11	1500.71	4.01445	4.00157			0.191279	0.246748	0.259415		0.172804	0.231912	0.294907		0.0184752	0.0148353	-0.0354922	-0.00218171		0.172743	0.13871	-0.331852	-0.020399		0.0135864	0.016469	0.028807		0.0141341	0.0177091	0.0155218
635	641	0	5	773.342	4.10537	4.09786			0.281243	0.270819	0.27631		0.241919	0.284963	0.286815		0.0393233	-0.0141445	-0.0105045	0.0146744		0.167124	-0.060114	-0.044644	0.062366		0.00500659	0.004684	0.00821435		0.0376591	0.0132325	0.0145569
642	648	0	6	774.436	3.5816	3.57241			0.129162	0.2048	0.246746		0.138047	0.197078	0.258411		-0.00888471	0.00772235	-0.0116645	-0.0128269		-0.045312	0.039384	-0.059489	-0.065417		0.0105951	0.0136824	0.0304792		0.0101455	0.0164724	0.0264722
650	660	0	10	1292.71	3.70675	3.6983			0.271012	0.34326	0.401488		0.249956	0.363361	0.466835		0.021056	-0.0201011	-0.0653466	-0.0643916		0.178976	-0.170859	-0.555446	-0.547329		0.0155151	0.0294138	0.0355749		0.0324132	0.0271727	0.0309779
650	662	0	12	1494.78	4.60035	4.5912			0.230282	0.321586	0.370342		0.205196	0.368976	0.480509		0.0250857	-0.0473897	-0.110167	-0.132471		0.255874	-0.483375	-1.1237	-1.3512		0.01689	0.0177567	0.0242837		0.0102748	0.022008	0.0105106
650	664	0	14	1740.92	5.66805	5.65447			0.171208	0.281125	0.391841		0.181617	0.331611	0.471831		-0.0104086	-0.0504852	-0.0799903	-0.140884		-0.123862	-0.600774	-0.951884	-1.67652		0.0115764	0.0138868	0.0273739		0.0145082	0.0114893	0.0174813
652	660	0	8	1065.57	3.97147	3.9627			0.302401	0.389103	0.435957		0.320368	0.438486	0.521821		-0.0179674	-0.0493837	-0.0858641	-0.153215		-0.122178	-0.335809	-0.583876	-1.04186		0.0194931	0.0151382	0.027764		0.0140549	0.0252	0.0294909
655	663	0	8	1038.53	5.12769	5.12234			0.269163	0.362251	0.433761		0.265777	0.439784	0.579842		0.00338544	-0.0775326	-0.146081	-0.220229		0.023021	-0.527222	-0.993353	-1.49755		0.0103559	0.0100641	0.0293141		0.0248182	0.0122604	0.0175066
655	664	0	9	1185.6	6.2616	6.25604			0.21802	0.306009	0.370786		0.220422	0.352747	0.516635		-0.00240144	-0.0467387	-0.145849	-0.194989		-0.018371	-0.357551	-1.11574	-1.49167		0.0211379	0.0209299	0.0341791		0.0312076	0.0269173	0.0307576
664	671	0	6	892.493	7.37837	7.37745			0.0792961	0.218493	0.262582		0.102849	0.344506	0.465545		-0.0235527	-0.126014	-0.202963	-0.352529		-0.120119	-0.642669	-1.03511	-1.7979		0.0157355	0.00942451	0.0195357		0.0166969	0.00815745	0.0218237
664	673	0	8	1120.6	7.22004	7.21732			0.149224	0.374177	0.437005		0.190694	0.496705	0.608436		-0.0414694	-0.122527	-0.171431	-0.335428		-0.281992	-0.833186	-1.16573	-2.28091		0.0277634	0.00935691	0.0217528		0.00836926	0.00737779	0.0216647
666	673	0	6	902.498	6.46878	6.46586			0.142928	0.392259	0.460143		0.18978	0.525298	0.625777		-0.046852	-0.133039	-0.165634	-0.345525		-0.238945	-0.678498	-0.844734	-1.76218		0.0299976	0.0221922	0.029462		0.011711	0.0126347	0.0181631
674	680	0	6	666.346	5.28327	5.274			0.465638	0.502157	0.504899		0.41599	0.509906	0.520342		0.0496476	-0.00774902	-0.0154433	0.0264553		0.253203	-0.03952	-0.078761	0.134922		0.020311	0.0134161	0.0213141		0.0168518	0.0202349	0.0108612
674	681	0	7	781.373	4.9405	4.93355			0.389329	0.44672	0.450723		0.373281	0.454764	0.495042		0.0160481	-0.00804403	-0.0443188	-0.0363148		0.095486	-0.047862	-0.263697	-0.216073		0.0143708	0.0106432	0.0130289		0.0142541	0.00744605	0.0152711
674	682	0	8	928.441	6.70075	6.6982			0.298625	0.350281	0.351694		0.27268	0.336409	0.380899		0.0259446	0.0138725	-0.029205	0.0106121		0.176423	0.094333	-0.198594	0.072162		0.01823	0.010631	0.0151124		0.0112859	0.00974721	0.0103444
682	697	0	15	1798.93	5.50232	5.49233			0.0888252	0.171221	0.165361		0.106476	0.171746	0.169424		-0.0176504	-0.000525255	-0.00406337	-0.022239		-0.225042	-0.006697	-0.051808	-0.283547		0.0178699	0.0157545	0.0131696		0.0187666	0.0100056	0.00760243
682	702	0	20	2381.26	5.41582	5.40644			0.0644532	0.11587	0.112659		0.0769041	0.11082	0.118939		-0.0124509	0.00505006	-0.00627982	-0.0136806		-0.211665	0.085851	-0.106757	-0.232571		0.00831029	0.0100248	0.0126375		0.015305	0.0106362	0.0131534
684	702	0	18	2105.15	4.60117	4.58568			0.116086	0.159184	0.167549		0.0923735	0.153994	0.165162		0.0237122	0.00518987	0.00238693	0.031289		0.362797	0.079405	0.03652	0.478722		0.00444314	0.0181552	0.00597647		0.022299	0.0102058	0.0109336
685	695	0	10	1180.63	4.36842	4.35632			0.157964	0.264441	0.287794		0.179141	0.276563	0.304016		-0.0211772	-0.012122	-0.0162229	-0.0495221		-0.180006	-0.103037	-0.137895	-0.420938		0.0142925	0.02255	0.0151308		0.0157688	0.02584	0.0161104
685	697	0	12	1409.74	4.00943	4.00003			0.163769	0.249865	0.240695		0.169962	0.232709	0.25224		-0.00619294	0.0171559	-0.0115442	-0.000581275		-0.063168	0.17499	-0.117751	-0.005929		0.0235433	0.0216647	0.00960902		0.0101955	0.0109203	0.00973657
685	702	0	17	1992.06	4.36727	4.35975			0.0734126	0.140715	0.145198		0.100131	0.151302	0.159789		-0.0267183	-0.0105865	-0.014591	-0.0518958		-0.38608	-0.152975	-0.21084	-0.749895		0.0101967	0.00621965	0.00747149		0.0107113	0.00670706	0.00902138
686	702	0	16	1878.98	4.36607	4.36308			0.0969317	0.162883	0.155206		0.115974	0.176454	0.179009		-0.019042	-0.0135715	-0.0238037	-0.0564172		-0.258971	-0.184573	-0.32373	-0.767274		0.0125517	0.0104627	0.0144154		0.0132571	0.00869265	0.0087275
687	702	0	15	1763.95	4.15061	4.11207			0.0585904	0.132229	0.139089		0.0921361	0.140628	0.144898		-0.0335456	-0.00839906	-0.00580831	-0.047753		-0.427707	-0.107088	-0.074056	-0.608851		0.00523161	0.00611506	0.00490102		0.00946133	0.00638384	0.00634925
696	702	0	6	830.448	3.48408	3.47325			0.062089	0.0758692	0.0877537		0.0731073	0.0739806	0.0752718		-0.0110182	0.00188863	0.012482	0.00335235		-0.056193	0.009632	0.063658	0.017097		0.01987	0.023929	0.0315322		0.0222196	0.0242647	0.0322575
703	713	0	9	1195.61	4.51676	4.50615			0.0503991	0.0548337	0.0930315		0.0507024	0.070742	0.146347		-0.000303268	-0.0159082	-0.0533153	-0.0695268		-0.00232	-0.121698	-0.407862	-0.53188		0.0137545	0.011282	0.0119793		0.0116443	0.0222007	0.0132591
704	713	0	8	1082.53	4.30712	4.3009			0.0775487	0.0963418	0.116541		0.0739901	0.0985965	0.159802		0.00355853	-0.00225471	-0.043261	-0.0419572		0.024198	-0.015332	-0.294175	-0.285309		0.0264081	0.0233947	0.0366922		0.0179865	0.016321	0.0225038
706	713	0	6	882.45	4.21433	4.20524			0.0584575	0.0667545	0.0966035		0.0835333	0.0594457	0.140616		-0.0250759	0.00730882	-0.0440127	-0.0617798		-0.127887	0.037275	-0.224465	-0.315077		0.0143067	0.0146239	0.0137537		0.0257825	0.0190661	0.020501
706	714	0	7	983.498	3.79091	3.78098			0.0508333	0.0739274	0.126986		0.0370719	0.0829417	0.131552		0.0137613	-0.00901429	-0.00456622	0.00018084		0.08188	-0.053635	-0.027169	0.001076		0.0339872	0.0256143	0.0270736		0.0300563	0.0342565	0.0333971
713	721	0	7	956.552	4.46888	4.45548			0.214904	0.247713	0.345445		0.163794	0.291372	0.437128		0.0511099	-0.0436595	-0.0916829	-0.0842324		0.304104	-0.259774	-0.545513	-0.501183		0.0161388	0.0241785	0.0369829		0.0181355	0.0182092	0.0392666
713	727	0	12	1673.85	5.50358	5.49604			0.151575	0.231953	0.282096		0.151701	0.255036	0.349113		-0.000125098	-0.0230828	-0.0670178	-0.0902258		-0.001276	-0.235445	-0.683582	-0.920303		0.0237587	0.0127095	0.0237871		0.0178735	0.00982441	0.0111169
714	721	0	6	843.468	4.0665	4.05887			0.11123	0.19501	0.283141		0.0735796	0.224635	0.380263		0.03765	-0.0296257	-0.097122	-0.0890976		0.192015	-0.151091	-0.495322	-0.454398		0.00655686	0.0096549	0.0260247		0.0121767	0.00760647	0.0104443
714	727	0	11	1560.77	5.35848	5.34571			0.0741849	0.176504	0.232633		0.0760744	0.211713	0.319762		-0.00188952	-0.0352093	-0.087129	-0.124228		-0.017667	-0.329207	-0.814656	-1.16153		0.0142373	0.0145806	0.021518		0.00760513	0.0046646	0.00527968
715	727	0	10	1459.72	5.36523	5.35398			0.130432	0.19327	0.237404		0.140659	0.214298	0.302022		-0.0102278	-0.0210281	-0.0646184	-0.0958742		-0.086936	-0.178739	-0.549256	-0.814931		0.0241995	0.0219359	0.0208622		0.0162208	0.0167739	0.0303615
728	738	0	10	1258.66	3.70546	3.69859			0.134703	0.247155	0.259244		0.177578	0.256635	0.320668		-0.0428751	-0.00947965	-0.061424	-0.113779		-0.364438	-0.080577	-0.522104	-0.967119		0.0187909	0.0101891	0.0131452		0.0111062	0.0128655	0.01494
728	739	0	11	1371.75	4.42472	4.4162			0.127335	0.231187	0.249292		0.170608	0.242372	0.291489		-0.043273	-0.011185	-0.0421965	-0.0966545		-0.404603	-0.10458	-0.394537	-0.90372		0.024603	0.0265791	0.026024		0.026544	0.0240449	0.0288522
728	741	0	13	1527.84	4.77789	4.77446			0.127188	0.193667	0.234644		0.146282	0.223906	0.281346		-0.0190938	-0.0302386	-0.046702	-0.0960344		-0.210987	-0.334136	-0.516057	-1.06118		0.011067	0.0117086	0.0164577		0.00758163	0.00861765	0.0147842
739	745	0	6	717.378	4.81224	4.8088			0.393025	0.516302	0.517885		0.430558	0.560567	0.572174		-0.0375327	-0.0442651	-0.0542886	-0.136086		-0.191417	-0.225752	-0.276872	-0.694041		0.00501706	0.0101506	0.020659		0.00859627	0.0131651	0.0195243
740	747	0	7	831.421	4.75874	4.7545			0.321859	0.458588	0.467631		0.369032	0.482624	0.492944		-0.0471733	-0.0240361	-0.0253136	-0.096523		-0.280681	-0.143015	-0.150616	-0.574312		0.0108304	0.0188832	0.0136348		0.0103099	0.00775059	0.00915126
740	750	0	10	1146.6	5.77262	5.76563			0.222278	0.340445	0.372764		0.232707	0.364136	0.392391		-0.0104293	-0.0236918	-0.0196261	-0.0537472		-0.088649	-0.20138	-0.166822	-0.456851		0.009066	0.0109267	0.0153608		0.0124854	0.0130311	0.0129196
741	747	0	6	774.399	4.66765	4.66618			0.362671	0.438324	0.436402		0.381287	0.458473	0.465022		-0.0186157	-0.0201486	-0.0286202	-0.0673845		-0.09494	-0.102758	-0.145963	-0.343661		0.00961412	0.0120725	0.014538		0.0118384	0.0114439	0.0130573
741	748	0	7	875.447	4.74824	4.7417			0.334685	0.470495	0.489409		0.352049	0.501634	0.55243		-0.017364	-0.0311388	-0.0630212	-0.111524		-0.103316	-0.185276	-0.374976	-0.663568		0.00728151	0.0170701	0.0146588		0.0176479	0.0115563	0.00834655
741	750	0	9	1089.58	5.71944	5.71222			0.246265	0.356407	0.38626		0.272352	0.394835	0.42939		-0.0260872	-0.038428	-0.0431307	-0.107646		-0.199567	-0.293974	-0.32995	-0.823491		0.0114022	0.0126263	0.00962758		0.00823412	0.00450039	0.0115497
742	750	0	8	990.51	5.40066	5.39154			0.154229	0.26614	0.297125		0.166303	0.285866	0.318648		-0.0120747	-0.0197262	-0.0215231	-0.053324		-0.082108	-0.134138	-0.146357	-0.362603		0.00954015	0.0121934	0.0223654		0.0103718	0.0106981	0.0103674
743	750	0	7	903.478	5.24213	5.23501			0.0596116	0.162299	0.200256		0.0554618	0.181505	0.226159		0.00414975	-0.0192054	-0.0259029	-0.0409585		0.024691	-0.114272	-0.154122	-0.243703		0.00962067	0.00784504	0.0124272		0.00569966	0.00532218	0.00896655
746	753	0	7	760.42	4.453	4.44701			0.06444	0.123031	0.170008		0.0391508	0.139852	0.171169		0.0252892	-0.0168213	-0.00116118	0.00730672		0.150471	-0.100087	-0.006909	0.043475		0.00797361	0.00524202	0.00741563		0.00746218	0.00846521	0.0124724
749	757	0	8	819.399	5.43786	5.42908			0.0750506	0.0911282	0.0939087		0.0457991	0.0714469	0.0829274		0.0292515	0.0196813	0.0109813	0.0599141		0.19891	0.133833	0.074673	0.407416		0.00580235	0.00756382	0.00693603		0.00824574	0.00772735	0.0104813
751	757	0	6	605.268	4.58329	4.57456			0.0906078	0.119815	0.110067		0.0839947	0.0717041	0.117404		0.00661314	0.0481108	-0.00733706	0.0473869		0.033727	0.245365	-0.037419	0.241673		0.0141673	0.0210655	0.0164614		0.0191114	0.0187075	0.017751
751	758	0	7	768.331	5.51193	5.5049			0.116141	0.171219	0.178104		0.102219	0.162326	0.179794		0.0139212	0.00889311	-0.00169025	0.021124		0.082831	0.052914	-0.010057	0.125688		0.0188877	0.0106308	0.0103459		0.0102291	0.0101281	0.0101413
752	758	0	6	711.31	5.47668	5.47097			0.0841382	0.186238	0.16767		0.116333	0.186356	0.184698		-0.0321947	-0.000118627	-0.017028	-0.0493414		-0.164193	-0.000605	-0.086843	-0.251641		0.0371712	0.0222661	0.0202447		0.026122	0.0151878	0.0270773
762	774	0	12	1610.92	4.27397	4.24281			0.115828	0.113863	0.134294		0.111383	0.134787	0.163332		0.0044448	-0.0209236	-0.0290382	-0.0455171		0.045337	-0.213421	-0.29619	-0.464274		0.0155646	0.00612784	0.00697324		0.00711951	0.0155976	0.00863627
762	775	0	13	1697.95	4.09845	4.06694			0.115982	0.151756	0.176945		0.126304	0.130694	0.171026		-0.0103223	0.0210615	0.00591919	0.0166585		-0.114061	0.23273	0.065407	0.184076		0.0121389	0.00951864	0.0215615		0.0240648	0.0133043	0.0157859
762	776	0	14	1826.99	4.17779	4.15442			0.105718	0.116825	0.141472		0.110134	0.111432	0.138164		-0.00441538	0.00539345	0.00330891	0.00428697		-0.052543	0.064182	0.039376	0.051015		0.00895345	0.0150082	0.01031		0.0159705	0.0105103	0.0127924
763	776	0	13	1679.93	4.06283	3.83857			0.0975262	0.131746	0.16498		0.0993776	0.119402	0.126003		-0.0018514	0.0123443	0.0389767	0.0494697		-0.020458	0.136405	0.430693	0.54664		0.0131814	0.02191	0.0175628		0.0196232	0.0177846	0.0179614
776	788	0	11	1522.72	5.17957	5.17434			0.0815015	0.152519	0.196315		0.0832561	0.186268	0.264412		-0.00175465	-0.0337487	-0.0680974	-0.103601		-0.016406	-0.31555	-0.636711	-0.968667		0.0133368	0.00775968	0.0139771		0.0126011	0.0143758	0.00719102
776	789	0	12	1708.8	6.32285	6.31677			0.0638293	0.100679	0.149627		0.0627052	0.140301	0.171415		0.00112412	-0.0396228	-0.0217876	-0.0602864		0.011466	-0.404153	-0.222234	-0.614921		0.0188426	0.0398496	0.0217943		0.0169129	0.0216153	0.0309485
777	788	0	10	1393.68	5.11055	5.10371			0.132922	0.165728	0.222746		0.133105	0.195654	0.292657		-0.000183412	-0.0299256	-0.0699106	-0.10002		-0.001559	-0.254368	-0.59424	-0.850167		0.0214816	0.0181424	0.0139926		0.0213075	0.0157627	0.0139659
777	789	0	11	1579.76	6.26978	6.25581			0.0591695	0.111217	0.135693		0.0454343	0.118594	0.172588		0.0137352	-0.00737615	-0.0368953	-0.0305363		0.128424	-0.068967	-0.344971	-0.285514		0.0137526	0.0136381	0.0135794		0.0193524	0.0140195	0.0246536
778	789	0	10	1508.72	6.28183	6.27241			0.0513208	0.0847767	0.0897653		0.0351735	0.0888249	0.104557		0.0161473	-0.00404824	-0.0147916	-0.00269259		0.137252	-0.03441	-0.125729	-0.022887		0.0208594	0.021008	0.0217195		0.0193154	0.0184789	0.0208001
779	788	0	8	1194.55	5.90831	5.83069			0.0462518	0.134089	0.155742		0.053836	0.120586	0.135638		-0.00758426	0.0135028	0.0201041	0.0260226		-0.051573	0.091819	0.136708	0.176954		0.0167749	0.0196282	0.0166112		0.0184763	0.0206062	0.0160947
779	789	0	9	1380.63	6.76145	6.74782			0.0654162	0.130395	0.135429		0.083389	0.15901	0.188322		-0.0179728	-0.0286144	-0.0528923	-0.0994795		-0.137492	-0.2189	-0.404626	-0.761018		0.0183366	0.0156758	0.0185697		0.0169633	0.0151378	0.0144627
789	798	0	9	1196.55	5.32012	5.30341			0.141738	0.277507	0.341901		0.12149	0.314878	0.402819		0.020248	-0.0373715	-0.0609179	-0.0780414		0.154897	-0.285892	-0.466022	-0.597017		0.0384391	0.0361281	0.0421937		0.0171846	0.0180578	0.0218463
789	803	0	13	1697.81	6.0597	6.05207			0.146831	0.256188	0.302217		0.1599	0.293577	0.354047		-0.0130685	-0.0373889	-0.0518309	-0.102288		-0.144407	-0.413147	-0.572731	-1.13029		0.0117717	0.0177938	0.0150565		0.00749484	0.00962181	0.0199494
790	803	0	12	1511.73	5.50073	5.49412			0.149285	0.277393	0.328802		0.154917	0.312116	0.387097		-0.00563176	-0.0347229	-0.058295	-0.0986497		-0.057444	-0.354174	-0.594609	-1.00623		0.0201856	0.0210978	0.0260317		0.00592686	0.00665549	0.0150963
790	804	0	13	1658.8	6.53478	6.52715			0.107873	0.211507	0.23938		0.110665	0.238583	0.295095		-0.00279231	-0.0270758	-0.055715	-0.0855832		-0.030855	-0.299188	-0.615651	-0.945694		0.00589484	0.0132454	0.0209573		0.00569167	0.00493846	0.0176203
797	804	0	6	926.444	7.03646	7.03257			0.1241	0.142811	0.150742		0.130156	0.134705	0.140612		-0.00605627	0.00810627	0.0101308	0.0121808		-0.030887	0.041342	0.051667	0.062122		0.012999	0.0155441	0.0155316		0.01393	0.0130365	0.01408
804	816	0	11	1571.76	5.37362	5.3683			0.213546	0.243831	0.264339		0.206327	0.259082	0.298267		0.00721968	-0.0152507	-0.0339287	-0.0419597		0.067504	-0.142594	-0.317233	-0.392323		0.0123494	0.0120616	0.0158672		0.0165888	0.0065154	0.00659979
805	816	0	10	1424.69	5.09012	5.08339			0.235049	0.27682	0.284598		0.23544	0.284054	0.329248		-0.000391176	-0.00723388	-0.0446493	-0.0522744		-0.003325	-0.061488	-0.379519	-0.444332		0.0100584	0.0181846	0.0210314		0.00668	0.0236939	0.0146953
806	816	0	9	1337.66	5.26312	5.08782			0.229693	0.263527	0.288889		0.228631	0.282318	0.309769		0.00106144	-0.0187905	-0.02088	-0.038609		0.00812	-0.143747	-0.159732	-0.295359		0.0263379	0.0182184	0.0235336		0.0175149	0.0183071	0.0180373
817	825	0	7	1066.5	5.2521	5.24582			0.0525655	0.0758262	0.0963956		0.014058	0.0455545	0.0479318		0.0385076	0.0302718	0.0484639	0.117243		0.22912	0.180117	0.28836	0.697597		0.015942	0.0170587	0.0153457		0.0187649	0.0111356	0.0111018
826	839	0	12	1357.7	4.17415	4.16102			0.279681	0.339306	0.373462		0.248297	0.354753	0.403271		0.0313845	-0.0154475	-0.0298092	-0.0138722		0.320122	-0.157564	-0.304054	-0.141496		0.00887686	0.0135951	0.0186228		0.00777637	0.0105702	0.00898922
827	839	0	11	1228.65	3.8177	3.81064			0.277847	0.36943	0.411326		0.243809	0.380628	0.419702		0.0340385	-0.0111979	-0.00837615	0.0144645		0.31826	-0.1047	-0.078317	0.135243		0.0180068	0.0188153	0.0225571		0.0176678	0.0149739	0.0311203
827	840	0	12	1299.69	4.2691	4.25623			0.0838239	0.20987	0.233208		0.0972722	0.218789	0.270272		-0.0134482	-0.00891882	-0.0370644	-0.0594315		-0.137172	-0.090972	-0.378057	-0.606201		0.0356275	0.00977637	0.0361308		0.0168019	0.00860873	0.0198691
848	857	0	8	992.541	4.6445	4.63396			0.263724	0.331616	0.359487		0.23365	0.327494	0.405595		0.0300735	0.00412221	-0.0461078	-0.0119121		0.2045	0.028031	-0.313533	-0.081002		0.0136391	0.0103075	0.0124985		0.025121	0.0120118	0.0168847
848	858	0	9	1107.57	4.48285	4.48011			0.218162	0.280147	0.296379		0.242936	0.309127	0.357935		-0.0247749	-0.0289801	-0.0615559	-0.115311		-0.189528	-0.221698	-0.470903	-0.882129		0.0128499	0.00494458	0.0111142		0.010243	0.00549948	0.00477438
848	861	0	12	1451.72	5.6179	5.60539			0.154514	0.218142	0.243421		0.136649	0.23499	0.291167		0.0178643	-0.0168489	-0.0477459	-0.0467305		0.182216	-0.171859	-0.487008	-0.476651		0.0183747	0.0183115	0.0209028		0.0144809	0.0141125	0.0145098
848	862	0	13	1582.76	5.36945	5.35418			0.0985187	0.166585	0.203973		0.0966621	0.201223	0.280313		0.00185665	-0.0346374	-0.0763393	-0.10912		0.020516	-0.382743	-0.843549	-1.20578		0.0162908	0.0138718	0.0184262		0.0183567	0.0164787	0.0162088
848	863	0	14	1669.79	5.91683	5.91544			0.203487	0.278413	0.305188		0.186731	0.291652	0.354812		0.0167559	-0.0132391	-0.0496242	-0.0461074		0.199395	-0.157545	-0.590528	-0.548678		0.0247002	0.0220383	0.0251311		0.0124123	0.0113018	0.0147748
858	864	0	6	859.329	6.19484	6.14667			0.133835	0.236505	0.286763		0.132684	0.293383	0.376685		0.00115078	-0.0568782	-0.0899222	-0.14565		0.005869	-0.290079	-0.458603	-0.742813		0.0228941	0.0136524	0.019628		0.0213157	0.0171229	0.0310902
883	893	0	10	1240.66	4.27571	4.27235			0.0999239	0.21667	0.238012		0.149987	0.234086	0.26759		-0.0500627	-0.0174168	-0.0295785	-0.097058		-0.425533	-0.148043	-0.251417	-0.824993		0.00990447	0.00825306	0.0106426		0.00819894	0.0133266	0.00591706
895	902	0	6	966.475	7.70131	7.69402			0.00949745	0.02693	0.0322506		-0.000762157	0.0343535	0.0230398		0.0102596	-0.00742353	0.00921078	0.0120469		0.052324	-0.03786	0.046975	0.061439		0.0143737	0.0141753	0.016431		0.0177671	0.0231888	0.0211492
903	909	0	5	696.465	6.20625	6.19976			0.00634776	0.0216487	0.0151153		-0.0100574	0.00331976	0.017624		0.0164052	0.0183289	-0.00250871	0.0322254		0.069722	0.077898	-0.010662	0.136958		0.0206327	0.02172	0.0255111		0.0166466	0.0219372	0.0195198
903	911	0	7	866.571	6.57738	6.57411			0.00362504	0.00752151	0.0122551		-0.000984706	0.00082	0.0103753		0.00460975	0.00670151	0.00187983	0.0131911		0.027428	0.039874	0.011185	0.078487		0.0091642	0.00891345	0.00800218		0.00717798	0.0066763	0.00699328
903	913	0	9	1050.69	7.52454	7.52127			0.00482118	0.00527216	0.000880131		-0.00112	0.0012315	0.00321739		0.00594118	0.00404065	-0.00233725	0.00764458		0.04545	0.030911	-0.01788	0.058481		0.00885307	0.00637137	0.00745974		0.00690431	0.00565961	0.00543843
906	913	0	6	739.471	7.52409	7.52			0.00122647	-5.64706e-05	0.00305529		-0.00111275	0.00205392	0.00112471		0.00233922	-0.00211039	0.00193059	0.00215941		0.01193	-0.010763	0.009846	0.011013		0.013161	0.00881333	0.00894451		0.0100298	0.00845275	0.00984157
912	918	0	6	706.413	6.65621	6.65302			0.00296902	-0.00105725	-0.00272902		0.0133563	0.0111525	0.00298471		-0.0103873	-0.0122098	-0.00571373	-0.0283108		-0.052975	-0.06227	-0.02914	-0.144385		0.01799	0.0132339	0.0139069		0.0173757	0.0145565	0.0137396
925	931	0	6	825.451	6.73344	6.68771			0.0100859	0.0234647	0.0134133		-0.0193398	0.0159471	0.0167641		0.0294257	0.00751765	-0.00335078	0.0335925		0.150071	0.03834	-0.017089	0.171322		0.0223622	0.0221494	0.0205775		0.0203084	0.0199902	0.0210763
925	932	0	7	938.535	7.45703	7.45325			0.021378	-0.00164891	0.0123573		-0.00087395	0.00140235	1.51261e-06		0.0222519	-0.00305126	0.0123558	0.0315565		0.132399	-0.018155	0.073517	0.187761		0.0158408	0.01112	0.017839		0.0120861	0.0108884	0.010738
933	944	0	11	1201.72	5.58154	5.5737			0.0282047	0.0452904	0.0129895		0.0177686	0.0248958	0.0295197		0.0104361	0.0203945	-0.0165302	0.0143005		0.097578	0.190689	-0.154557	0.13371		0.00995262	0.0108627	0.0147107		0.0145544	0.0146264	0.0133951
936	945	0	9	999.62	5.55097	5.5322			0.0319544	0.0265667	0.0346327		0.012859	0.0304997	0.0523027		0.0190954	-0.00393307	-0.0176701	-0.00250771		0.14608	-0.030088	-0.135176	-0.019184		0.00980614	0.0147463	0.0122068		0.0156137	0.0123069	0.015381
938	944	0	6	716.43	4.53256	4.52793			0.0333004	0.027462	0.0350782		0.00363078	0.0271435	0.0546847		0.0296696	0.000318431	-0.0196065	0.0103816		0.151315	0.001624	-0.099993	0.052946		0.0110065	0.0104055	0.0126424		0.0103812	0.0119143	0.0105102
948	962	0	14	1693.88	4.88652	4.88424			0.0654222	0.0846313	0.100831		0.0471936	0.115012	0.142329		0.0182286	-0.030381	-0.0414982	-0.0536506		0.21692	-0.361534	-0.493828	-0.638442		0.0188318	0.0137322	0.0192759		0.0158908	0.0167858	0.029964
965	972	0	7	973.561	7.21918	7.21648			0.0958691	0.299681	0.31828		0.131029	0.376907	0.444667		-0.0351598	-0.0772257	-0.126387	-0.238773		-0.209201	-0.459493	-0.752003	-1.4207		0.0231173	0.0142699	0.0143385		0.00775983	0.0157934	0.00622185
965	975	0	9	1339.8	5.32329	5.31956			0.0158055	0.0176604	0.0248915		0.0149974	0.0372217	0.0232954		0.000808105	-0.0195613	0.00159608	-0.0171571		0.006182	-0.149644	0.01221	-0.131252		0.0105492	0.0132552	0.0131241		0.0149756	0.0126533	0.0220907
988	1000	0	11	1157.62	4.42919	4.41641			-0.00400449	0.120089	0.125052		-0.00177369	0.126192	0.161824		-0.0022308	-0.00610235	-0.0367714	-0.0451046		-0.020858	-0.057057	-0.343813	-0.421728		0.00205497	0.0179941	0.00115219		0.0116055	0.015308	0.00302952
988	1010	0	21	2001.01	5.42749	5.41627			0.0658463	0.116367	0.157351		0.07838	0.132423	0.164643		-0.0125337	-0.0160555	-0.00729244	-0.0358816		-0.223727	-0.28659	-0.13017	-0.640487		0.0151005	0.00911849	0.00870627		0.00513776	0.00388504	0.00366398
993	999	0	6	520.236	4.89687	4.89196			0.0205969	0.0426812	0.0498273		0.0133231	0.00785412	0.00880627		0.00727373	0.0348271	0.041021	0.0831218		0.037096	0.177618	0.209207	0.423921		0.00923569	0.0100724	0.0113294		0.00669294	0.0064351	0.0118204
1001	1010	0	9	862.409	4.47907	4.47103			0.0060834	0.0144557	0.0125954		0.00479464	0.0146306	0.0158817		0.00128876	-0.000174902	-0.00328627	-0.00217242		0.009859	-0.001338	-0.02514	-0.016619		0.00526627	0.0046502	0.00729935		0.00474444	0.00905608	0.00488013
1003	1010	0	7	677.329	4.23388	4.2253			0.0229082	0.0222632	0.045819		0.0157782	0.0158701	0.0216543		0.00713008	0.00639311	0.0241647	0.0376879		0.042424	0.038039	0.14378	0.224243		0.0129139	0.0203286	0.0123015		0.0109588	0.0145018	0.0189044
1019	1025	0	5	868.497	8.44957	8.40904			-0.00603812	0.00658494	-0.000561882		-0.0104948	0.00717129	0.0145772		0.00445671	-0.000586353	-0.0151391	-0.0112687		0.018941	-0.002492	-0.064341	-0.047892		0.00544188	0.006008	0.00633647		0.00679647	0.0122191	0.00657224

## Sheet: Fig 4b (2)
Fig. 4b		HDX data used to create Woods plot for (AcrBG288D+ drugs) - (AcrBWT+ drugs) for the CIP antibiotic.						0	Colour Scale						0.64		-0.29			0.25
									AcrBG288D + CIP				AcrBWT + CIP				(AcrBG288D +CIP) - (AcrBWT + CIP) differences					(AcrBG288D +CIP) - (AcrBWT + CIP) differences					AcrBG288D + CIP				AcrBWT + CIP				(AcrBG288D +CIP) - (AcrBWT + CIP) differences
G288D peptide									Relative uptake (%)				Relative uptake (%)				Relative uptake (%)					D uptake (Da)					STDEVS (%)				STDEVS (%)				Confidence Interval (Da) / 98%
									Deuteration time (min)				Deuteration time (min)				Deuteration time (min)					Deuteration time (min)					Deuteration time (min)				Deuteration time (min)				Deuteration time (min)
Start	End	Mod	#D	m/z	RT(max)	RT(min)			0.25	5	30		0.25	5	30		0.25	5	30	Sum		0.25	5	30	Sum		0.25	5	30		0.25	5	30		0.25	5	30	Sum
5	11	0	5	907.504	6.24731	6.24035			0.0388064	0.0312181	0.0721904		0.0227355	0.0458489	0.0457751		0.0160708	-0.0146308	0.0264153	0.0278553		0.068301	-0.062181	0.112265	0.118385		0.0154616	0.0184981	0.0162908		0.0259308	0.0168141	0.0251525		0.44	0.43	0.48	0.83
26	35	0	8	1115.68	5.79632	5.79227			0.0731379	0.193471	0.186938		0.0711313	0.219095	0.247151		0.00200662	-0.0256246	-0.0602126	-0.0838306		0.013645	-0.174247	-0.409446	-0.570048		0.0371956	0.0438101	0.0474015		0.0157622	0.0156715	0.0171228
26	44	0	14	1963.16	5.89882	5.89612			0.144558	0.25147	0.318789		0.120636	0.25907	0.277048		0.0239221	-0.00760017	0.0417411	0.058063		0.284673	-0.090442	0.496719	0.69095		0.00905832	0.00604664	0.00757319		0.0112345	0.00674126	0.0189547
28	35	0	6	931.561	5.29615	5.28645			-0.00480039	0.164783	0.218228		-0.0197553	0.157661	0.189793		0.0149549	0.00712275	0.0284353	0.0505129		0.07627	0.036326	0.14502	0.257616		0.0338875	0.0252559	0.0283049		0.0245933	0.0316247	0.0232494
28	44	0	12	1779.04	5.59918	5.58779			0.18824	0.297684	0.356245		0.165836	0.317179	0.332973		0.0224035	-0.0194946	0.0232723	0.0261812		0.228516	-0.198845	0.237377	0.267048		0.0176009	0.00718304	0.0117038		0.00581637	0.00583451	0.0118768
31	38	0	5	888.482	4.54592	4.54041			0.23309	0.343113	0.368102		0.242847	0.329513	0.346361		-0.00975741	0.0136	0.0217405	0.0255831		-0.041469	0.0578	0.092397	0.108728		0.0138619	0.0155426	0.0229002		0.0220998	0.0148645	0.0188656
36	44	0	5	866.498	4.55581	4.55108			0.200076	0.295938	0.353278		0.205499	0.300996	0.310792		-0.00542282	-0.00505859	0.0424859	0.0320045		-0.023047	-0.021499	0.180565	0.136019		0.0135628	0.0119805	0.0131416		0.0143776	0.0123264	0.0183329
45	53	0	7	880.405	4.2677	4.26188			0.0508113	0.122973	0.162633		0.0468976	0.108319	0.137688		0.00391361	0.0146533	0.024945	0.0435119		0.023286	0.087187	0.148423	0.258896		0.0155361	0.0146603	0.0206743		0.0175553	0.0209437	0.0175776
45	59	0	13	1522.74	4.13156	4.11953			0.0472671	0.0884006	0.166587		0.042668	0.0985471	0.145233		0.00459919	-0.0101465	0.0213539	0.0158066		0.050821	-0.112119	0.235961	0.174663		0.00842498	0.00781665	0.00680335		0.00776308	0.00835548	0.0149608
45	62	0	16	1823.9	4.62986	4.62726			0.0248835	0.0554206	0.1165		0.0303922	0.0715891	0.115388		-0.00550868	-0.0161685	0.00111243	-0.0205648		-0.074918	-0.219892	0.015129	-0.279681		0.00644044	0.00455588	0.0098525		0.00688801	0.00463838	0.00819779
45	63	0	17	1951.96	4.62374	4.62187			0.0325954	0.0608143	0.119029		0.0197732	0.0657473	0.100008		0.0128221	-0.00493294	0.0190213	0.0269105		0.18528	-0.071281	0.274858	0.388857		0.00590519	0.00701772	0.00664651		0.00546208	0.00562353	0.00758574
47	53	0	5	680.289	3.68985	3.68339			0.0317056	0.136732	0.143048		0.0326631	0.0931998	0.137039		-0.000957412	0.0435325	0.00600894	0.048584		-0.004069	0.185013	0.025538	0.206482		0.00798471	0.00771318	0.019356		0.0111198	0.0285416	0.0394574
63	75	0	12	1487.72	5.75676	5.75059			0.166045	0.251653	0.354477		0.112449	0.243064	0.290376		0.0535961	0.00858902	0.0641016	0.126287		0.54668	0.087608	0.653836	1.28812		0.0111098	0.0169278	0.0148775		0.0121009	0.0134475	0.00856647
64	75	0	11	1359.66	5.71669	5.68384			0.161242	0.265733	0.384008		0.1261	0.244896	0.303936		0.035142	0.0208368	0.0800729	0.136052		0.328578	0.194824	0.748682	1.27208		0.0475554	0.0472711	0.0456557		0.0203163	0.0209631	0.0221636
68	75	0	7	890.404	5.60028	5.59202			0.264667	0.407004	0.491394		0.182244	0.372238	0.446667		0.0824235	0.0347659	0.0447274	0.161917		0.49042	0.206857	0.266128	0.963405		0.0142472	0.012436	0.00752336		0.00799798	0.0147188	0.0153365
76	89	0	13	1507.6	4.38034	4.36785			0.0496749	0.0478005	0.0792993		0.0339249	0.0492135	0.0694194		0.01575	-0.00141303	0.00987991	0.0242169		0.174038	-0.015614	0.109173	0.267597		0.0128714	0.0133934	0.0145186		0.0123483	0.0120519	0.0116882
77	89	0	12	1376.56	3.69421	3.68258			0.0285806	0.0437588	0.0733889		0.00739676	0.0371952	0.060972		0.0211838	0.00656363	0.012417	0.0401644		0.216075	0.066949	0.126653	0.409677		0.0103903	0.00901853	0.00986716		0.00946245	0.0102306	0.0103473
93	99	0	6	756.305	3.92362	3.91696			0.274993	0.291167	0.353155		0.237249	0.288153	0.324822		0.0377439	0.00301412	0.0283325	0.0690906		0.192494	0.015372	0.144496	0.352362		0.0139749	0.0114325	0.00919588		0.00688725	0.00699804	0.00924725
93	101	0	8	942.369	4.00023	3.99353			0.286691	0.342165	0.418543		0.23039	0.333981	0.383733		0.0563013	0.00818324	0.03481	0.0992946		0.382849	0.055646	0.236708	0.675203		0.0122171	0.00976206	0.00604191		0.00468235	0.0113979	0.00965485
94	101	0	7	841.321	3.41446	3.40862			0.282558	0.355247	0.450938		0.204433	0.359114	0.394425		0.0781259	-0.00386756	0.0565129	0.130771		0.464849	-0.023012	0.336252	0.778089		0.0117812	0.00544639	0.0134728		0.0109704	0.0105892	0.00966975
102	115	0	13	1583.89	5.55733	5.54855			0.00167738	0.0112061	0.0305255		0.0006981	0.00584036	0.0124474		0.000979276	0.0053657	0.0180781	0.0244231		0.010821	0.059291	0.199763	0.269875		0.00520516	0.0062962	0.0130526		0.00632045	0.00682706	0.00975629
104	110	0	6	843.468	3.4244	3.41993			0.0047398	0.00931176	0.0195037		-0.0116549	0.00961863	0.0146322		0.0163947	-0.000306863	0.00487157	0.0209594		0.083613	-0.001565	0.024845	0.106893		0.0129031	0.0170745	0.0196139		0.00836647	0.00847961	0.0103463
104	115	0	11	1399.77	5.42041	5.40988			-0.0134007	0.00586043	0.0258052		-0.00318727	0.0102353	0.0168198		-0.0102135	-0.00437487	0.00898545	-0.00560289		-0.095496	-0.040905	0.084014	-0.052387		0.0130584	0.0122988	0.0122881		0.011109	0.0160525	0.0167599
105	115	0	10	1271.71	5.40178	5.38688			-0.005964	0.0101742	0.0253173		-0.00387824	0.00439718	0.0173145		-0.00208576	0.00577706	0.00800282	0.0116941		-0.017729	0.049105	0.068024	0.0994		0.00727635	0.0106641	0.008336		0.0123038	0.00718835	0.00743082
105	118	0	12	1594.93	6.76276	6.752			-0.00204784	0.00221912	0.0290476		0.00764373	0.0137248	0.0127686		-0.00969157	-0.0115057	0.016279	-0.00491824		-0.098854	-0.117358	0.166046	-0.050166		0.0116838	0.0152306	0.0198943		0.0207522	0.0130593	0.0131831
113	119	0	4	754.453	4.64585	4.6423			0.35694	0.424273	0.540462		0.322901	0.438069	0.498424		0.0340388	-0.0137959	0.0420376	0.0622806		0.115732	-0.046906	0.142928	0.211754		0.0147188	0.0111309	0.00752412		0.0124547	0.0156432	0.0197124
114	121	0	5	898.47	5.78993	5.77293			0.159484	0.211001	0.236532		0.131288	0.209662	0.209896		0.0281967	0.00133953	0.0266367	0.0561729		0.119836	0.005693	0.113206	0.238735		0.0324238	0.0248311	0.021648		0.0123494	0.0281798	0.013132
129	137	0	8	983.504	5.24	5.22903			0.267539	0.318342	0.32992		0.204792	0.289728	0.319549		0.0627475	0.0286135	0.010371	0.101732		0.426683	0.194572	0.070523	0.691778		0.0242678	0.0177999	0.0183028		0.0247959	0.0108128	0.0154691
138	145	0	7	832.46	5.4465	5.43209			0.138217	0.181543	0.243021		0.107677	0.131491	0.144985		0.0305395	0.0500518	0.0980353	0.178627		0.18171	0.297808	0.58331	1.06283		0.00892941	0.00772891	0.00749328		0.0101637	0.00737176	0.00931412
138	149	0	11	1236.6	6.01353	6.00661			0.210995	0.29901	0.34728		0.197874	0.294617	0.309111		0.0131212	0.00439294	0.0381684	0.0556826		0.122683	0.041074	0.356875	0.520632		0.0115674	0.0111776	0.00990096		0.011974	0.0154508	0.0163019
140	149	0	9	1006.49	5.16015	5.1395			0.280851	0.407603	0.472837		0.250106	0.394703	0.408281		0.0307452	0.0129001	0.0645566	0.108202		0.235201	0.098686	0.493858	0.827745		0.00543307	0.00784418	0.00636052		0.00607908	0.00453007	0.00394092
142	149	0	7	850.398	4.4281	4.4217			0.371869	0.527441	0.609973		0.343285	0.509356	0.528119		0.0285839	0.018085	0.0818541	0.128523		0.170074	0.107606	0.487032	0.764712		0.00903328	0.0118815	0.0121017		0.00788975	0.00917042	0.0172289
143	149	0	6	751.329	6.01944	6.01635			0.254301	0.375013	0.43995		0.228719	0.358336	0.36747		0.0255822	0.0166765	0.07248	0.114739		0.130469	0.08505	0.369648	0.585167		0.0112518	0.00830196	0.0134024		0.0121816	0.00943608	0.0178041
147	155	0	8	981.419	4.10883	4.0949			0.25775	0.237309	0.249243		0.242524	0.256905	0.262012		0.0152262	-0.0195965	-0.0127691	-0.0171394		0.103538	-0.133256	-0.08683	-0.116548		0.0167182	0.0180782	0.017074		0.0211891	0.0207341	0.020474
150	156	0	6	807.337	3.47954	3.46557			0.0653906	0.131146	0.165724		0.0763375	0.110168	0.127076		-0.0109469	0.020978	0.0386484	0.0486796		-0.055829	0.106988	0.197107	0.248266		0.0135353	0.0139743	0.0157571		0.0141704	0.0138706	0.0152459
157	164	0	7	911.429	3.65892	3.64897			0.174065	0.311435	0.41132		0.104731	0.281389	0.330265		0.0693343	0.0300467	0.0810551	0.180436		0.412539	0.178778	0.482278	1.07359		0.0140234	0.0187059	0.0135449		0.0142679	0.0130207	0.016341
157	173	0	16	1739.87	4.72503	4.7218			0.143519	0.246209	0.340579		0.087811	0.223994	0.284402		0.0557085	0.0222156	0.0561776	0.134102		0.757635	0.302132	0.764015	1.82378		0.0116818	0.0111754	0.00765522		0.00929279	0.00886537	0.00972625
157	174	0	17	1854.9	4.73552	4.72742			0.144456	0.257821	0.329739		0.110554	0.233876	0.274615		0.0339014	0.0239446	0.0551241	0.11297		0.489875	0.346	0.796543	1.63242		0.0157145	0.0146957	0.0203734		0.0153383	0.0154315	0.0158929
162	177	0	15	1676.86	4.96978	4.96393			0.184928	0.258975	0.353068		0.118585	0.245983	0.274371		0.0663437	0.0129921	0.0786971	0.158033		0.845882	0.165649	1.00339	2.01492		0.012685	0.0112466	0.0116489		0.0100278	0.0161885	0.0181088
163	174	0	11	1205.61	3.30855	3.27651			0.170723	0.206235	0.287875		0.108264	0.18206	0.212958		0.0624588	0.0241748	0.0749169	0.16155		0.58399	0.226034	0.700473	1.5105		0.0139271	0.0123827	0.00957872		0.00989765	0.011708	0.0145922
163	177	0	14	1545.82	4.83302	4.82546			0.224547	0.283831	0.391904		0.164904	0.273081	0.303225		0.0596436	0.0107496	0.0886792	0.159072		0.709759	0.12792	1.05528	1.89296		0.0117996	0.0127016	0.0081205		0.00805202	0.011546	0.0135123
165	177	0	12	1302.7	5.07005	5.05905			0.254762	0.303973	0.413499		0.184688	0.285388	0.291104		0.070074	0.0185854	0.122395	0.211055		0.714755	0.189571	1.24843	2.15276		0.00874363	0.0101529	0.0114461		0.00973392	0.00953961	0.0126301
175	181	0	6	778.409	5.57703	5.57125			0.270488	0.420966	0.421845		0.183012	0.329375	0.348192		0.0874761	0.0915902	0.0736527	0.252719		0.446128	0.46711	0.375629	1.28887		0.0313367	0.0346469	0.0374116		0.020959	0.0195833	0.0385384
182	192	0	9	1424.64	6.0529	6.05052			0.0475345	0.117294	0.159888		0.0379163	0.110105	0.121738		0.00961817	0.00718954	0.0381493	0.054957		0.073579	0.055	0.291842	0.420421		0.018714	0.0206851	0.017		0.0336021	0.0342344	0.0330379
187	193	0	5	903.403	6.14587	6.14186			0.0692094	0.189821	0.23774		0.0557624	0.189629	0.204181		0.0134471	0.000191529	0.0335593	0.0471979		0.05715	0.000814	0.142627	0.200591		0.0178009	0.0154296	0.0162475		0.0174395	0.0154299	0.0161031
193	202	0	8	1174.65	5.28462	5.27754			0.0436096	0.14798	0.296464		0.0388968	0.171659	0.253538		0.00471279	-0.0236787	0.042926	0.0239601		0.032047	-0.161015	0.291897	0.162929		0.0215401	0.0186025	0.0165668		0.0124159	0.0154547	0.0191029
196	202	0	5	819.425	5.0561	5.05145			0.0490024	0.153276	0.274707		0.0513066	0.171756	0.252781		-0.00230424	-0.0184798	0.0219254	0.00114141		-0.009793	-0.078539	0.093183	0.004851		0.0220193	0.0173282	0.0162035		0.0163374	0.0144384	0.0182835
206	214	0	8	942.537	3.37363	3.37151			0.0782284	0.182698	0.304616		0.0602962	0.190608	0.299027		0.0179322	-0.00790956	0.00558882	0.0156115		0.121939	-0.053785	0.038004	0.106158		0.0201194	0.0151171	0.0141579		0.0147178	0.0217622	0.0143687
206	230	0	22	2445.36	4.47604	4.46159			0.232192	0.305619	0.42141		0.264934	0.361658	0.488522		-0.0327419	-0.0560387	-0.0671126	-0.155893		-0.612273	-1.04792	-1.255	-2.9152		0.00601636	0.00959775	0.00664914		0.0121492	0.0175513	0.014348
210	216	0	6	701.358	5.91127	5.91033			0.0453137	0.101284	0.132672		0.0214465	0.0964624	0.107681		0.0238673	0.00482137	0.0249906	0.0536792		0.121723	0.024589	0.127452	0.273764		0.0130159	0.00953667	0.0149527		0.00818216	0.00698176	0.00810333
213	232	0	17	1934.05	4.39894	4.39813			0.275504	0.335148	0.454059		0.283817	0.397041	0.504312		-0.00831287	-0.0618931	-0.0502525	-0.120458		-0.120121	-0.894356	-0.726148	-1.74063		0.00488955	0.00786789	0.010273		0.00569384	0.00862478	0.0129069
214	221	0	7	672.367	4.23878	4.23018			0.0608217	0.153782	0.248479		0.0540405	0.170054	0.234892		0.00678118	-0.0162721	0.0135869	0.00409597		0.040348	-0.096819	0.080842	0.024371		0.00902471	0.0132103	0.00656017		0.00589445	0.00589496	0.0117333
215	232	0	15	1706.92	4.2662	4.25267			0.284701	0.311709	0.437027		0.289634	0.364235	0.475571		-0.0049331	-0.0525253	-0.0385438	-0.0960021		-0.062897	-0.669697	-0.491433	-1.22403		0.00584761	0.00505161	0.011254		0.0103148	0.0177348	0.0322953
230	236	0	6	701.419	4.99973	4.99627			0.199888	0.332305	0.415878		0.166775	0.360826	0.421734		0.0331139	-0.0285212	-0.00585529	-0.00126255		0.168881	-0.145458	-0.029862	-0.006439		0.0105408	0.0123451	0.0112433		0.0110245	0.0113241	0.0119804
231	237	0	6	716.394	4.25861	4.2526			0.165557	0.238665	0.343658		0.107704	0.256714	0.345228		0.0578531	-0.0180482	-0.0015698	0.0382351		0.295051	-0.092046	-0.008006	0.194999		0.0179963	0.0110676	0.0120253		0.0202673	0.013388	0.0189314
233	240	0	7	901.547	4.99517	4.99059			0.255357	0.3709	0.465656		0.176939	0.43471	0.509854		0.0784183	-0.0638101	-0.0441975	-0.0295892		0.466589	-0.37967	-0.262975	-0.176056		0.011357	0.0133896	0.00973294		0.0305711	0.0171782	0.0252897
251	261	0	10	1228.7	4.16857	4.15598			0.254071	0.393835	0.479464		0.251434	0.443863	0.466126		0.00263718	-0.0500282	0.0133384	-0.0340527		0.022416	-0.42524	0.113376	-0.289448		0.0173869	0.0202539	0.0146505		0.0145572	0.0173355	0.0165882
252	261	0	9	1115.62	3.6451	3.63537			0.252342	0.336996	0.440478		0.238971	0.385221	0.42914		0.0133707	-0.0482252	0.0113374	-0.0235171		0.102286	-0.368923	0.086731	-0.179906		0.0105395	0.0144962	0.0106204		0.00768314	0.00958392	0.015672
252	262	0	10	1228.7	4.62457	4.61101			0.192949	0.285206	0.366432		0.198436	0.323818	0.354861		-0.00548741	-0.0386119	0.0115712	-0.0325281		-0.046643	-0.328201	0.098355	-0.276489		0.0142816	0.00990224	0.0195618		0.00624635	0.00960859	0.0131266
252	264	0	12	1499.83	3.88063	3.87063			0.159263	0.227022	0.292663		0.142839	0.2706	0.268994		0.016424	-0.0435781	0.0236694	-0.00348471		0.167525	-0.444497	0.241428	-0.035544		0.0122759	0.0156842	0.0181502		0.0132062	0.0135952	0.0153389
263	274	0	11	1300.69	3.95767	3.87862			0.199536	0.28326	0.373731		0.18252	0.2918	0.328559		0.0170166	-0.00853947	0.0451723	0.0536494		0.159105	-0.079844	0.422361	0.501622		0.0103399	0.0223389	0.0164227		0.0158742	0.0126154	0.0109536
275	281	0	6	870.424	7.16047	6.85398			0.0237657	0.0716382	0.153427		0.00899667	0.0290578	0.0681994		0.014769	0.0425804	0.0852278	0.142577		0.075322	0.21716	0.434662	0.727144		0.0112194	0.0136025	0.0214108		0.0161849	0.0145625	0.0183545
281	289	0	7	890.437	4.9164	4.91471							0.0181108	0.107834	0.142559																0.00565008	0.00827143	0.00819176
281	290	0	8	947.458	4.54561	4.54202							0.019986	0.0877247	0.122357																0.00932426	0.004585	0.0117588
282	289	0	6	743.368	4.20817	4.20514							0.0113478	0.0246233	0.0632102																0.0102484	0.0114729	0.00838549
290	298	0	8	844.489	3.90368	3.89999			0.28375	0.336501	0.427219		0.162329	0.300056	0.3688		0.121421	0.0364451	0.0584197	0.216286		0.825666	0.247827	0.397254	1.47075		0.00987265	0.00740103	0.00920471		0.00770941	0.0202815	0.0523785
290	304	0	14	1386.76	4.90674	4.90167			0.199581	0.232281	0.305968		0.115298	0.202997	0.250292		0.0842834	0.0292832	0.0556764	0.169243		1.00297	0.34847	0.662549	2.01399		0.0118133	0.0077758	0.00532815		0.00805185	0.0131897	0.00882958
291	300	0	9	971.588	4.90835	4.89971			0.199651	0.316155	0.421525		0.245195	0.351759	0.416725		-0.0455442	-0.0356047	0.00480052	-0.0763484		-0.348413	-0.272376	0.036724	-0.584065		0.0370196	0.0366701	0.0376238		0.0263579	0.0235848	0.0177013
291	302	0	11	1187.66	4.72429	4.71542			0.21337	0.300652	0.399117		0.197853	0.288372	0.349203		0.0155169	0.0122798	0.0499132	0.0777098		0.145083	0.114816	0.466688	0.726587		0.018092	0.00973455	0.0126239		0.0162047	0.0084538	0.0218699
295	305	0	10	975.474	4.2895	4.28508			0.122133	0.165758	0.21218		0.113453	0.157494	0.214248		0.00868035	0.008264	-0.00206859	0.0148758		0.073783	0.070244	-0.017583	0.126444		0.0168754	0.00568682	0.0120191		0.00747882	0.0173549	0.0115934
299	305	0	6	632.325	3.75478	3.7462			0.0137088	0.0509133	0.0825812		-0.00881353	0.0296731	0.0511888		0.0225224	0.0212402	0.0313924	0.0751549		0.114864	0.108325	0.160101	0.38329		0.00953275	0.00965373	0.00967196		0.00903725	0.00872	0.0126124
301	310	0	9	1030.55	5.43923	5.41612			-0.014148	0.0176161	0.00380235		-0.0310654	-0.00637752	0.0204264		0.0169174	0.0239936	-0.0166241	0.0242869		0.129418	0.183551	-0.127174	0.185795		0.0255458	0.0332203	0.0226259		0.0227556	0.0219315	0.0223812
303	310	0	7	814.478	4.72411	4.71899			0.00893966	0.0387603	0.0258213		-0.0203751	0.0135464	0.0101965		0.0293148	0.0252139	0.0156249	0.0701536		0.174423	0.150023	0.092968	0.417414		0.0107096	0.016736	0.0107086		0.0105657	0.0135699	0.0110106
311	317	0	5	869.423	6.42165	6.42015			0.0669567	0.0903433	0.208187		0.0343809	0.0669795	0.123638		0.0325758	0.0233638	0.0845489	0.140488		0.138447	0.099296	0.359333	0.597076		0.0346449	0.0243144	0.0336019		0.0204202	0.0199261	0.0515428
311	321	0	8	1223.61	6.61664	6.60439			0.129519	0.166761	0.260143		0.093591	0.13148	0.18392		0.0359278	0.0352813	0.0762231	0.147432		0.244309	0.239913	0.518317	1.00254		0.0148507	0.0101107	0.00875397		0.00912735	0.0101271	0.0124826
315	321	0	4	764.398	6.61553	6.61198			0.130426	0.170081	0.287492		0.0823262	0.137864	0.211052		0.0480997	0.0322174	0.0764403	0.156757		0.163539	0.109539	0.259897	0.532975		0.0296632	0.0127579	0.0110065		0.0246726	0.0282421	0.0134691
317	323	0	5	761.456	6.894	6.88804			-0.00142635	0.00369529	0.003196		0.000966588	0.0133727	-0.00216706		-0.00239294	-0.00967741	0.00536306	-0.00670729		-0.01017	-0.041129	0.022793	-0.028506		0.0135372	0.0137729	0.0165746		0.0148247	0.0140544	0.0142191
322	339	0	15	2150.15	5.69378	5.68029			0.00436635	0.0339315	0.0485819		0.00499898	0.0304179	0.0507907		-0.000632627	0.00351365	-0.00220878	0.000672235		-0.008066	0.044799	-0.028162	0.008571		0.0118605	0.0122678	0.017764		0.0129328	0.0112742	0.011978
381	387	0	6	648.371	4.55477	4.54779			0.101236	0.147565	0.166386		0.0954035	0.134217	0.134382		0.00583275	0.0133484	0.0320037	0.0511849		0.029747	0.068077	0.163219	0.261043		0.0144251	0.0105245	0.011612		0.0147171	0.011952	0.0116588
405	411	0	6	744.414	5.51474	5.38566			0.0164282	0.021718	0.0317412		0.0192767	0.0200794	0.0367678		-0.00284843	0.00163863	-0.00502667	-0.00623647		-0.014527	0.008357	-0.025636	-0.031806		0.0222361	0.0200408	0.0204984		0.0200369	0.020878	0.023182
452	458	0	5	810.422	7.27171	7.2672			0.00235765	0.0389647	0.0450388		-0.00248494	0.00777271	0.0507108		0.00484259	0.031192	-0.005672	0.0303626		0.020581	0.132566	-0.024106	0.129041		0.0163642	0.0156176	0.0214892		0.0141941	0.0182536	0.0198647
459	466	0	7	709.351	4.95587	4.94986			0.0919008	0.147576	0.179229		0.0571906	0.135579	0.174401		0.0347103	0.0119968	0.0048279	0.051535		0.206526	0.071381	0.028726	0.306633		0.00864034	0.0127183	0.01316		0.00757613	0.0140269	0.0160067
459	467	0	8	872.415	5.45499	5.44582			0.0658041	0.131559	0.128194		0.0380735	0.0929174	0.120687		0.0277306	0.0386413	0.00750706	0.073879		0.188568	0.262761	0.051048	0.502377		0.00730338	0.00936162	0.0208866		0.013044	0.00667353	0.00860882
486	492	0	5	740.492	6.44222	6.43963			0.00398329	0.0117238	0.00646188		0.0134231	0.0279645	0.0206073		-0.00943976	-0.0162407	-0.0141454	-0.0398259		-0.040119	-0.069023	-0.060118	-0.16926		0.0106273	0.0152454	0.0133633		0.0161711	0.0167572	0.0131141
486	493	0	6	843.501	6.56934	6.56678			0.00608314	0.0203235	0.0132906		-0.00426333	0.0110086	0.00427412		0.0103465	0.0093149	0.00901647	0.0286778		0.052767	0.047506	0.045984	0.146257		0.0110569	0.0112973	0.0136367		0.0149212	0.0129182	0.0168249
520	535	0	15	1790.87	4.9818	4.96044			0.0469616	0.0699541	0.438996		0.161958	0.291386	0.328641		-0.114997	-0.221432	0.110354	-0.226074		-1.46621	-2.82325	1.40701	-2.88244		0.0108768	0.00979467	0.00991592		0.0120214	0.0100726	0.0095349
556	564	0	7	1065.61	6.58766	6.57931			0.0466213	0.105969	0.139459		-0.0111002	0.0571242	0.11234		0.0577215	0.0488447	0.0271193	0.133686		0.343443	0.290626	0.16136	0.795429		0.0341178	0.0148449	0.0487018		0.0118042	0.0242274	0.0218118
557	563	0	5	805.457	5.34686	5.33564			0.128565	0.223644	0.287058		0.065752	0.236892	0.27914		0.0628132	-0.0132482	0.00791812	0.0574831		0.266956	-0.056305	0.033652	0.244303		0.0253654	0.0217188	0.0148127		0.0100948	0.0296979	0.0362904
557	564	0	6	918.541	6.19683	6.19545			0.110986	0.218163	0.341065		0.0880412	0.205884	0.274231		0.0229453	0.0122794	0.0668331	0.102058		0.117021	0.062625	0.340849	0.520495		0.0318316	0.0219918	0.0215937		0.0249731	0.0229967	0.021289
557	572	0	13	1805.91	6.31351	6.29704			0.185008	0.28616	0.368637		0.153585	0.308671	0.356553		0.0314226	-0.0225115	0.0120839	0.020995		0.34722	-0.248752	0.133527	0.231995		0.0330543	0.018722	0.0160196		0.0199669	0.00993195	0.0125217
565	572	0	6	906.384	5.55326	5.54693			0.0465459	0.0738065	0.110291		0.0359624	0.0715304	0.0992804		0.0105835	0.00227608	0.0110102	0.0238698		0.053976	0.011608	0.056152	0.121736		0.00797529	0.00618078	0.00910255		0.00517667	0.00676686	0.00842608
576	585	0	8	1013.53	4.30056	4.29338			0.177136	0.267892	0.386193		0.163619	0.323284	0.408104		0.0135166	-0.0553915	-0.0219104	-0.0637853		0.091913	-0.376662	-0.148991	-0.43374		0.00621338	0.00607838	0.00838		0.00538441	0.00766941	0.0120716
576	591	0	14	1738.98	4.44007	4.43551			0.0913474	0.158111	0.223915		0.082135	0.198547	0.24122		0.00921235	-0.0404364	-0.0173054	-0.0485294		0.109627	-0.481193	-0.205934	-0.5775		0.00881529	0.0076063	0.0103748		0.00968454	0.00953849	0.0104021
576	592	0	15	1853.02	4.1645	4.15767			0.0966877	0.154455	0.221915		0.0870622	0.176904	0.233168		0.00962549	-0.0224485	-0.0112534	-0.0240765		0.122725	-0.286219	-0.143481	-0.306975		0.0111565	0.00827176	0.00852298		0.00847106	0.00729208	0.0138549
576	593	0	16	1982.07	4.35131	4.34814			0.0822017	0.141753	0.190539		0.0779899	0.161713	0.205092		0.00421176	-0.0199591	-0.0145532	-0.0303005		0.05728	-0.271444	-0.197923	-0.412087		0.00731662	0.00689066	0.0184063		0.0105302	0.00749507	0.00764743
576	597	0	20	2482.3	5.33345	5.32855			0.0486994	0.0898834	0.131128		0.0499997	0.113928	0.134364		-0.00130029	-0.0240448	-0.00323553	-0.0285806		-0.022105	-0.408762	-0.055004	-0.485871		0.0152071	0.0175236	0.0179834		0.00862176	0.011415	0.00626829
579	585	0	5	673.315	4.29817	4.29178			0.168291	0.25266	0.360505		0.134069	0.306323	0.374907		0.0342216	-0.0536626	-0.0144021	-0.0338431		0.145442	-0.228066	-0.061209	-0.143833		0.00851529	0.00831529	0.00982141		0.0134565	0.00687106	0.011188
586	593	0	7	987.558	3.20976	3.14355			0.0216837	0.0177681	0.0408244		0.0549881	0.0196492	0.0205301		-0.0333044	-0.00188118	0.0202943	-0.0148913		-0.198161	-0.011193	0.120751	-0.088603		0.0184582	0.0130207	0.0165069		0.02102	0.0111229	0.0216519
586	597	0	11	1487.8	4.18184	4.16843			0.00853155	0.0239754	0.0496072		0.0169589	0.00603572	0.0176422		-0.00842738	0.0179397	0.0319649	0.0414772		-0.078796	0.167736	0.298872	0.387812		0.0154573	0.0235873	0.00754278		0.0184698	0.00814749	0.0107126
594	610	0	16	2071.05	5.22897	5.2207			0.050231	0.0964004	0.147266		0.0536349	0.110851	0.136972		-0.0034039	-0.014451	0.010294	-0.00756096		-0.046293	-0.196534	0.139998	-0.102829		0.020911	0.00967287	0.0166918		0.0111868	0.00911875	0.0111867
598	609	0	11	1423.74	3.85439	3.84671			0.135532	0.21276	0.298471		0.13216	0.23928	0.288697		0.0033723	-0.0265193	0.00977369	-0.0133733		0.031531	-0.247955	0.091384	-0.12504		0.0120261	0.0115354	0.0162732		0.0269921	0.0109493	0.0176796
610	616	0	6	711.346	5.87973	5.87413			0.0404412	0.0808453	0.146504		0.00617765	0.0531222	0.103392		0.0342635	0.0277231	0.0431124	0.105099		0.174744	0.141388	0.219873	0.536005		0.0134884	0.0104082	0.00954961		0.00962686	0.0094798	0.0117908
610	617	0	7	858.414	7.21589	7.21291			0.0675593	0.139937	0.222934		0.0463739	0.14302	0.19339		0.0211854	-0.00308303	0.0295442	0.0476466		0.126053	-0.018344	0.175788	0.283497		0.0064516	0.0061079	0.00601412		0.0136054	0.00718403	0.00887697
610	625	0	15	1599.77	5.76636	5.75321			0.133487	0.248218	0.331444		0.142084	0.269531	0.312147		-0.00859702	-0.0213131	0.0192973	-0.0106128		-0.109612	-0.271742	0.246041	-0.135313		0.0185353	0.00985325	0.0108516		0.00942518	0.00935655	0.0113345
610	628	0	18	1930.96	6.68638	6.67812			0.089363	0.182929	0.249395		0.0982786	0.207038	0.240049		-0.00891562	-0.0241088	0.00934569	-0.0236787		-0.136409	-0.368864	0.142989	-0.362284		0.00764778	0.00783118	0.00800856		0.00744641	0.00713484	0.00760039
611	617	0	6	711.346	6.5689	6.56337			0.087749	0.18214	0.267581		0.0725567	0.175146	0.226614		0.0151924	0.00699373	0.0409663	0.0631524		0.077481	0.035668	0.208928	0.322077		0.00902686	0.0114533	0.0102169		0.0100114	0.00942392	0.00967471
611	628	0	17	1783.89	6.30564	6.29263			0.10409	0.203416	0.282236		0.120438	0.238631	0.285958		-0.0163489	-0.0352156	-0.0037218	-0.0552863		-0.236241	-0.508866	-0.05378	-0.798887		0.0129828	0.00363675	0.00686907		0.00439675	0.00591176	0.00420706
615	628	0	13	1442.72	6.28749	6.28396			0.12396	0.221233	0.289992		0.1236	0.271912	0.28967		0.000359548	-0.0506795	0.000321629	-0.0499983		0.003973	-0.560008	0.003554	-0.552481		0.0103697	0.0125681	0.0116673		0.00973195	0.0103529	0.0105685
616	628	0	12	1295.65	5.62141	5.61787			0.108024	0.216239	0.272728		0.119405	0.281387	0.286363		-0.0113806	-0.0651475	-0.0136352	-0.0901633		-0.116082	-0.664505	-0.139079	-0.919666		0.00934657	0.0138992	0.0145142		0.014382	0.0109656	0.0109839
617	628	0	11	1238.63	5.50329	5.48785			0.0674634	0.174807	0.241507		0.086453	0.208538	0.238595		-0.0189896	-0.0337301	0.00291251	-0.0498072		-0.177553	-0.315376	0.027232	-0.465697		0.0110921	0.0148366	0.010609		0.00796406	0.00789465	0.00877465
629	646	0	16	2043.01	4.84785	4.84578			0.150797	0.200915	0.280069		0.143709	0.210687	0.244898		0.00708757	-0.0097725	0.035171	0.032486		0.096391	-0.132906	0.478325	0.44181		0.0147349	0.0231026	0.0137369		0.01723	0.0171096	0.0204606
634	641	0	6	959.422	4.10732	4.09443			0.369284	0.324194	0.351464		0.325588	0.33219	0.344353		0.0436963	-0.00799569	0.00711118	0.0428118		0.222851	-0.040778	0.036267	0.21834		0.0227961	0.0218351	0.0110965		0.00913353	0.00854255	0.012932
634	646	0	11	1500.71	4.01445	4.00157			0.207041	0.2361	0.329531		0.185398	0.22866	0.28916		0.0216435	0.00744011	0.0403707	0.0694543		0.202367	0.069565	0.377466	0.649398		0.0226674	0.0167938	0.0136705		0.0173058	0.013641	0.0238735
635	641	0	5	773.342	4.10537	4.09786			0.277225	0.284129	0.314106		0.233547	0.273664	0.274178		0.0436779	0.0104649	0.039928	0.0940708		0.185631	0.044476	0.169694	0.399801		0.0105078	0.0159624	0.0111732		0.0181864	0.00705012	0.0163704
642	648	0	6	774.436	3.5816	3.57241			0.157441	0.194605	0.333879		0.148585	0.189346	0.250514		0.00885529	0.00525902	0.0833653	0.0974796		0.045162	0.026821	0.425163	0.497146		0.0179992	0.0126759	0.00813608		0.00852275	0.0104337	0.00898275
650	660	0	10	1292.71	3.70675	3.6983			0.299463	0.338479	0.516885		0.259145	0.362155	0.479555		0.0403178	-0.0236758	0.0373304	0.0539724		0.342701	-0.201244	0.317308	0.458765		0.0134502	0.0163601	0.0166685		0.0106407	0.0171627	0.0127745
650	662	0	12	1494.78	4.60035	4.5912			0.220573	0.273304	0.460258		0.217324	0.327923	0.445718		0.00324912	-0.0546188	0.0145395	-0.0368302		0.033141	-0.557112	0.148303	-0.375668		0.00951127	0.00840098	0.00902157		0.016754	0.0091202	0.0278637
650	664	0	14	1740.92	5.66805	5.65447			0.20981	0.276448	0.466241		0.196841	0.335676	0.468857		0.0129691	-0.0592272	-0.00261613	-0.0488743		0.154332	-0.704804	-0.031132	-0.581604		0.0144411	0.0202592	0.0148264		0.0110472	0.0112078	0.032892
652	660	0	8	1065.57	3.97147	3.9627			0.31774	0.36491	0.548827		0.300392	0.39751	0.491627		0.0173476	-0.0326003	0.0571994	0.0419468		0.117964	-0.221682	0.388956	0.285238		0.00985941	0.011064	0.0290591		0.0128101	0.0138104	0.025636
655	663	0	8	1038.53	5.12769	5.12234			0.277423	0.339354	0.565297		0.26089	0.434828	0.582173		0.0165335	-0.0954735	-0.0168765	-0.0958165		0.112428	-0.64922	-0.11476	-0.651552		0.0105181	0.0139374	0.0145031		0.0121403	0.00875456	0.0167463
655	664	0	9	1185.6	6.2616	6.25604			0.243558	0.275029	0.486264		0.216595	0.359024	0.500904		0.0269626	-0.0839952	-0.0146401	-0.0716727		0.206264	-0.642563	-0.111997	-0.548296		0.0238682	0.0208742	0.021882		0.0251664	0.0205698	0.0359046
664	671	0	6	892.493	7.37837	7.37745			0.0840218	0.202089	0.347929		0.101815	0.342076	0.460437		-0.0177927	-0.139986	-0.112508	-0.270287		-0.090743	-0.71393	-0.57379	-1.37846		0.00881824	0.0145967	0.00453784		0.0141445	0.00909137	0.0273086
664	673	0	8	1120.6	7.22004	7.21732			0.148638	0.361459	0.515472		0.187131	0.486856	0.606554		-0.0384931	-0.125397	-0.0910822	-0.254973		-0.261753	-0.852703	-0.619359	-1.73381		0.00778074	0.0147425	0.009165		0.011831	0.00562853	0.0194009
666	673	0	6	902.498	6.46878	6.46586			0.156531	0.365121	0.561783		0.212041	0.521167	0.6408		-0.0555104	-0.156046	-0.0790173	-0.290573		-0.283103	-0.795833	-0.402988	-1.48192		0.0124412	0.0196592	0.0186567		0.0119906	0.0132561	0.0231449
674	680	0	6	666.346	5.28327	5.274			0.483085	0.483236	0.528912		0.388033	0.474189	0.507293		0.0950524	0.00904745	0.0216196	0.125719		0.484767	0.046142	0.11026	0.641169		0.0175975	0.0145731	0.0120308		0.0216153	0.0132771	0.02227
674	681	0	7	781.373	4.9405	4.93355			0.41552	0.427465	0.498734		0.347161	0.424659	0.473938		0.0683583	0.00280639	0.0247961	0.0959608		0.406732	0.016698	0.147537	0.570967		0.00767529	0.0122303	0.0111713		0.0111297	0.00994101	0.0175661
674	682	0	8	928.441	6.70075	6.6982			0.329751	0.342968	0.397733		0.258332	0.332821	0.37442		0.0714187	0.0101469	0.0233125	0.104878		0.485647	0.068999	0.158525	0.713171		0.00798015	0.00882368	0.0101207		0.00861544	0.0113362	0.00976853
682	697	0	15	1798.93	5.50232	5.49233			0.0927953	0.158398	0.171508		0.0805965	0.162432	0.167679		0.0121987	-0.00403373	0.00382988	0.0119949		0.155534	-0.05143	0.048831	0.152935		0.0081622	0.00724078	0.021734		0.00821976	0.00915012	0.00837686
682	702	0	20	2381.26	5.41582	5.40644			0.0932305	0.128782	0.146535		0.0669807	0.113336	0.114364		0.0262498	0.0154462	0.0321712	0.0738673		0.446247	0.262586	0.546911	1.25574		0.0216305	0.00972229	0.0122997		0.00905506	0.00821035	0.00970765
684	702	0	18	2105.15	4.60117	4.58568			0.114349	0.140155	0.180754		0.0856105	0.143419	0.154749		0.0287383	-0.00326346	0.026005	0.0514799		0.439696	-0.049931	0.397877	0.787642		0.0105839	0.00891078	0.0189876		0.00558281	0.00899582	0.00621882
685	695	0	10	1180.63	4.36842	4.35632			0.155883	0.260842	0.280036		0.165277	0.281571	0.281789		-0.00939376	-0.0207284	-0.00175329	-0.0318754		-0.079847	-0.176191	-0.014903	-0.270941		0.0153499	0.0180992	0.0160493		0.0152315	0.0146628	0.0206748
685	697	0	12	1409.74	4.00943	4.00003			0.160751	0.226504	0.264284		0.150165	0.2438	0.239057		0.0105861	-0.0172953	0.0252273	0.018518		0.107978	-0.176412	0.257318	0.188884		0.0102119	0.0115963	0.0114965		0.0187477	0.0140793	0.0129163
685	702	0	17	1992.06	4.36727	4.35975			0.0810508	0.136171	0.161752		0.0768067	0.142468	0.15653		0.00424408	-0.00629633	0.00522194	0.00316969		0.061327	-0.090982	0.075457	0.045802		0.00690028	0.00495384	0.0078582		0.00691862	0.0038045	0.00729093
686	702	0	16	1878.98	4.36607	4.36308			0.106119	0.153226	0.183587		0.099552	0.161287	0.177293		0.00656728	-0.00806132	0.0062939	0.00479985		0.089315	-0.109634	0.085597	0.065278		0.0136432	0.0141224	0.00804522		0.0186432	0.00916132	0.010666
687	702	0	15	1763.95	4.15061	4.11207			0.0740895	0.129151	0.146887		0.0837083	0.132175	0.151338		-0.00961882	-0.00302447	-0.00445098	-0.0170943		-0.12264	-0.038562	-0.05675	-0.217952		0.00910886	0.00853341	0.00569137		0.00655231	0.00774118	0.00849584
696	702	0	6	830.448	3.48408	3.47325			0.0493016	0.0808694	0.107912		0.0378651	0.0698588	0.0692124		0.0114365	0.0110106	0.0386994	0.0611465		0.058326	0.056154	0.197367	0.311847		0.0314792	0.0237173	0.0441888		0.0194712	0.0243118	0.0227251
703	713	0	9	1195.61	4.51676	4.50615			0.0431984	0.056122	0.169944		0.0197514	0.0434125	0.128647		0.0234471	0.0127094	0.0412975	0.077454		0.17937	0.097227	0.315926	0.592523		0.0193077	0.0184222	0.0121064		0.0193024	0.0121647	0.0111967
704	713	0	8	1082.53	4.30712	4.3009			0.0625825	0.0850553	0.165159		0.0546699	0.111709	0.145312		0.00791265	-0.0266534	0.0198465	0.00110574		0.053806	-0.181243	0.134956	0.007519		0.0152735	0.0149747	0.0187901		0.0169025	0.0344769	0.0211663
706	713	0	6	882.45	4.21433	4.20524			0.0523898	0.0971171	0.168053		0.0390812	0.0655208	0.149546		0.0133086	0.0315963	0.0185069	0.0634118		0.067874	0.161141	0.094385	0.3234		0.0355165	0.0200461	0.0212859		0.0262888	0.0137043	0.0168653
706	714	0	7	983.498	3.79091	3.78098			0.0374526	0.0887499	0.159277		0.0371941	0.0708445	0.127902		0.000258487	0.0179054	0.0313746	0.0495385		0.001538	0.106537	0.186679	0.294754		0.0283066	0.0306037	0.0259649		0.0264664	0.0257279	0.038324
713	721	0	7	956.552	4.46888	4.45548			0.201927	0.265914	0.440409		0.151795	0.26467	0.410154		0.0501323	0.00124387	0.0302545	0.0816306		0.298287	0.007401	0.180014	0.485702		0.0308644	0.0162314	0.026944		0.0128496	0.0129953	0.0194171
713	727	0	12	1673.85	5.50358	5.49604			0.150327	0.237404	0.372372		0.12361	0.240405	0.336296		0.026717	-0.00300069	0.0360763	0.0597925		0.272513	-0.030607	0.367978	0.609884		0.00885284	0.0152089	0.00884314		0.00908608	0.0122656	0.0148873
714	721	0	6	843.468	4.0665	4.05887			0.0969743	0.179293	0.387716		0.0551073	0.193246	0.348561		0.0418671	-0.0139535	0.0391551	0.0670686		0.213522	-0.071163	0.199691	0.34205		0.00604039	0.011511	0.00615039		0.00729725	0.00743941	0.0189804
714	727	0	11	1560.77	5.35848	5.34571			0.101569	0.171907	0.331715		0.078937	0.199055	0.309866		0.022632	-0.0271478	0.0218492	0.0173334		0.211609	-0.253832	0.20429	0.162067		0.00593433	0.0159124	0.00873551		0.00631904	0.0124684	0.017872
715	727	0	10	1459.72	5.36523	5.35398			0.126029	0.170222	0.293684		0.0897001	0.194026	0.266496		0.0363289	-0.0238036	0.0271881	0.0397134		0.308796	-0.202331	0.231099	0.337564		0.0218224	0.0148275	0.0222275		0.0214409	0.0143388	0.0179049
728	738	0	10	1258.66	3.70546	3.69859			0.145131	0.256365	0.329162		0.155967	0.270766	0.316366		-0.0108364	-0.0144012	0.0127955	-0.012442		-0.092109	-0.12241	0.108762	-0.105757		0.0150631	0.0176612	0.0116416		0.0109036	0.0105724	0.0145198
728	739	0	11	1371.75	4.42472	4.4162			0.145404	0.237763	0.301218		0.151326	0.243714	0.28947		-0.00592118	-0.00595102	0.0117476	-0.000124599		-0.055363	-0.055642	0.10984	-0.001165		0.0220298	0.031959	0.0242556		0.0212299	0.0236952	0.0253489
728	741	0	13	1527.84	4.77789	4.77446			0.122341	0.210592	0.284141		0.132927	0.211179	0.278442		-0.0105856	-0.00058724	0.00569855	-0.0054743		-0.116971	-0.006489	0.062969	-0.060491		0.00783665	0.0100323	0.0155019		0.0157305	0.0165179	0.0223318
739	745	0	6	717.378	4.81224	4.8088			0.383798	0.503624	0.56803		0.431836	0.54259	0.548848		-0.0480378	-0.0389663	0.0191824	-0.0678218		-0.244993	-0.198728	0.09783	-0.345891		0.0148127	0.00623196	0.00503529		0.0248037	0.00518451	0.0125727
740	747	0	7	831.421	4.75874	4.7545			0.353289	0.43806	0.504623		0.329181	0.474853	0.489756		0.0241082	-0.0367926	0.0148667	0.00218235		0.143444	-0.218916	0.088457	0.012985		0.00848908	0.00691563	0.00757496		0.0106474	0.00625311	0.0110047
740	750	0	10	1146.6	5.77262	5.76563			0.223719	0.33777	0.395794		0.232861	0.362041	0.388905		-0.00914247	-0.0242712	0.00688941	-0.0265242		-0.077711	-0.206305	0.05856	-0.225456		0.0156762	0.00767306	0.0175986		0.0197748	0.00777447	0.00934576
741	747	0	6	774.399	4.66765	4.66618			0.370066	0.448819	0.464901		0.366946	0.443531	0.458331		0.0031198	0.00528804	0.0065702	0.014978		0.015911	0.026969	0.033508	0.076388		0.012439	0.0217737	0.00958608		0.00967333	0.014491	0.0141745
741	748	0	7	875.447	4.74824	4.7417			0.357425	0.473016	0.53432		0.356528	0.503404	0.535217		0.000897647	-0.0303872	-0.000896807	-0.0303864		0.005341	-0.180804	-0.005336	-0.180799		0.00992975	0.0196084	0.00491412		0.0163203	0.0099958	0.00742588
741	750	0	9	1089.58	5.71944	5.71222			0.256855	0.358395	0.434655		0.253843	0.384967	0.412257		0.00301242	-0.0265729	0.0223983	-0.00116222		0.023045	-0.203283	0.171347	-0.008891		0.00588052	0.00584118	0.00411712		0.00937948	0.00465882	0.00462667
742	750	0	8	990.51	5.40066	5.39154			0.164765	0.259084	0.334342		0.151688	0.277179	0.309786		0.0130776	-0.0180947	0.0245559	0.0195388		0.088928	-0.123044	0.16698	0.132864		0.00924206	0.0103916	0.00879412		0.0114807	0.0120684	0.0126244
743	750	0	7	903.478	5.24213	5.23501			0.0520812	0.15212	0.236346		0.0412607	0.164282	0.214362		0.0108205	-0.0121612	0.0219845	0.0206439		0.064382	-0.072359	0.130808	0.122831		0.0048605	0.00617697	0.00928874		0.00870706	0.0060279	0.00569983
746	753	0	7	760.42	4.453	4.44701			0.0578176	0.122308	0.186773		0.038063	0.129999	0.16828		0.0197546	-0.00769109	0.0184933	0.0305568		0.11754	-0.045762	0.110035	0.181813		0.00763966	0.00800773	0.00722319		0.00774571	0.0102079	0.00863361
749	757	0	8	819.399	5.43786	5.42908			0.0650162	0.0903297	0.0995565		0.0408387	0.0603012	0.0736651		0.0241775	0.0300285	0.0258913	0.0800974		0.164407	0.204194	0.176061	0.544662		0.00528426	0.00775588	0.00770279		0.00791824	0.00626103	0.00847544
751	757	0	6	605.268	4.58329	4.57456			0.0974241	0.096279	0.103175		0.0857573	0.077669	0.107169		0.0116669	0.01861	-0.00399373	0.0262831		0.059501	0.094911	-0.020368	0.134044		0.0158398	0.0325498	0.0136602		0.012601	0.0141484	0.0219824
751	758	0	7	768.331	5.51193	5.5049			0.117856	0.182283	0.19469		0.102523	0.163127	0.180692		0.0153334	0.0191563	0.0139982	0.0484879		0.091234	0.11398	0.083289	0.288503		0.012279	0.0107511	0.0121205		0.0114721	0.0100383	0.0116551
752	758	0	6	711.31	5.47668	5.47097			0.0976314	0.172737	0.183193		0.0671494	0.191065	0.202389		0.030482	-0.0183282	-0.0191963	-0.00704255		0.155458	-0.093474	-0.097901	-0.035917		0.031308	0.0143051	0.0321831		0.00579922	0.0251976	0.0337102
762	774	0	12	1610.92	4.27397	4.24281			0.122055	0.128928	0.157005		0.125809	0.116594	0.152918		-0.00375353	0.012334	0.00408686	0.0126674		-0.038286	0.125807	0.041686	0.129207		0.0101884	0.014295	0.00699716		0.029997	0.0107669	0.00600196
762	775	0	13	1697.95	4.09845	4.06694			0.123481	0.157298	0.1807		0.113681	0.121712	0.157614		0.00979964	0.0355853	0.0230862	0.0684711		0.108286	0.393218	0.255102	0.756606		0.0226843	0.014389	0.0257197		0.0155776	0.0141837	0.0210719
762	776	0	14	1826.99	4.17779	4.15442			0.109246	0.137902	0.139713		0.0856407	0.111271	0.1239		0.0236053	0.0266311	0.0158135	0.0660499		0.280903	0.31691	0.188181	0.785994		0.00976244	0.0114808	0.0327593		0.00840874	0.00804303	0.0117868
763	776	0	13	1679.93	4.06283	3.83857			0.104693	0.133077	0.173684		0.0940306	0.101001	0.146846		0.0106624	0.0320757	0.0268377	0.0695757		0.117819	0.354436	0.296557	0.768812		0.00977113	0.0130624	0.0100465		0.0182423	0.0177661	0.0198404
776	788	0	11	1522.72	5.17957	5.17434			0.0695934	0.1303	0.19612		0.0550063	0.152943	0.255569		0.0145871	-0.0226432	-0.0594494	-0.0675056		0.136389	-0.211714	-0.555852	-0.631177		0.00748011	0.00830663	0.00917679		0.0166711	0.0133631	0.00835497
776	789	0	12	1708.8	6.32285	6.31677			0.0787206	0.142492	0.184356		0.0792938	0.145406	0.225605		-0.000573235	-0.00291422	-0.041249	-0.0447365		-0.005847	-0.029725	-0.42074	-0.456312		0.0197995	0.0140201	0.0140578		0.0136453	0.0135841	0.0121036
777	788	0	10	1393.68	5.11055	5.10371			0.12451	0.187354	0.237298		0.104947	0.175633	0.258596		0.0195627	0.0117212	-0.021298	0.00998588		0.166283	0.09963	-0.181033	0.08488		0.0119288	0.0127329	0.0133789		0.0124128	0.0126404	0.0178949
777	789	0	11	1579.76	6.26978	6.25581			0.0514107	0.11043	0.148057		0.0495303	0.12009	0.168148		0.00188043	-0.00965947	-0.0200907	-0.0278697		0.017582	-0.090316	-0.187848	-0.260582		0.0142737	0.013656	0.0160781		0.0168845	0.0142935	0.0168265
778	789	0	10	1508.72	6.28183	6.27241			0.0441751	0.0821013	0.120159		0.0287941	0.108952	0.11773		0.0153809	-0.0268506	0.00242847	-0.00904118		0.130738	-0.22823	0.020642	-0.07685		0.0212844	0.0247014	0.0251807		0.0234704	0.0207624	0.0206647
779	788	0	8	1194.55	5.90831	5.83069			0.067171	0.152487	0.179035		0.0523307	0.118805	0.129282		0.0148403	0.0336813	0.0497532	0.0982749		0.100914	0.229033	0.338322	0.668269		0.0303528	0.0320235	0.0305759		0.0215885	0.0202296	0.0200684
779	789	0	9	1380.63	6.76145	6.74782			0.0702999	0.0941179	0.184753		0.0760269	0.125463	0.167244		-0.00572706	-0.031345	0.0175088	-0.0195633		-0.043812	-0.239789	0.133942	-0.149659		0.0195328	0.0272328	0.0180884		0.0164065	0.0248192	0.0210899
789	798	0	9	1196.55	5.32012	5.30341			0.105489	0.264054	0.411137		0.0942107	0.304071	0.390169		0.0112786	-0.0400166	0.0209684	-0.00776967		0.086281	-0.306127	0.160408	-0.059438		0.0358665	0.0352664	0.0380081		0.0348508	0.0369873	0.0357673
789	803	0	13	1697.81	6.0597	6.05207			0.159188	0.270513	0.373132		0.145383	0.288418	0.341882		0.0138046	-0.0179051	0.03125	0.0271495		0.152541	-0.197851	0.345312	0.300002		0.0106424	0.00732217	0.0121903		0.00825629	0.00722778	0.0144038
790	803	0	12	1511.73	5.50073	5.49412			0.151517	0.266746	0.393402		0.145122	0.303467	0.367597		0.00639569	-0.0367208	0.0258045	-0.00452059		0.065236	-0.374552	0.263206	-0.04611		0.0118768	0.00842824	0.0118122		0.00743471	0.00967461	0.00876598
790	804	0	13	1658.8	6.53478	6.52715			0.114329	0.211203	0.303028		0.10492	0.233459	0.287568		0.00940932	-0.0222564	0.0154595	0.0026124		0.103973	-0.245933	0.170827	0.028867		0.00837665	0.0103928	0.00761077		0.006201	0.00622814	0.00927729
797	804	0	6	926.444	7.03646	7.03257			0.121969	0.151543	0.168467		0.121158	0.129985	0.141106		0.000810784	0.0215576	0.0273612	0.0497296		0.004135	0.109944	0.139542	0.253621		0.0155661	0.0143969	0.014948		0.017062	0.0149378	0.0173745
804	816	0	11	1571.76	5.37362	5.3683			0.217983	0.223334	0.303751		0.177347	0.234176	0.278141		0.0406361	-0.0108419	0.0256099	0.0554042		0.379948	-0.101372	0.239453	0.518029		0.00950128	0.0155002	0.0101272		0.00834118	0.0107306	0.0280043
805	816	0	10	1424.69	5.09012	5.08339			0.239799	0.255403	0.324975		0.219398	0.257997	0.302886		0.0204012	-0.00259365	0.0220896	0.0398972		0.17341	-0.022046	0.187762	0.339126		0.0135707	0.00644294	0.0108727		0.0148095	0.00694929	0.0162491
806	816	0	9	1337.66	5.26312	5.08782			0.125682	0.248954	0.280268		0.178699	0.253084	0.291204		-0.0530171	-0.0041298	-0.0109359	-0.0680829		-0.405581	-0.031593	-0.08366	-0.520834		0.0544612	0.0272612	0.0177967		0.0201889	0.0179744	0.0243112
817	825	0	7	1066.5	5.2521	5.24582			0.0327748	0.0306543	0.0512775		-0.00586588	0.00839815	0.042801		0.0386407	0.0222561	0.00847647	0.0693733		0.229912	0.132424	0.050435	0.412771		0.0275585	0.0327855	0.0113496		0.0107225	0.0112007	0.0193657
826	839	0	12	1357.7	4.17415	4.16102			0.2891	0.332605	0.414478		0.23596	0.348933	0.396664		0.0531408	-0.0163275	0.0178144	0.0546277		0.542036	-0.16654	0.181707	0.557203		0.0129536	0.0304923	0.0104727		0.00926265	0.0109191	0.00905912
827	839	0	11	1228.65	3.8177	3.81064			0.294319	0.356924	0.437505		0.239693	0.368543	0.414016		0.0546266	-0.0116182	0.0234881	0.0664966		0.510759	-0.10863	0.219614	0.621743		0.0150207	0.0147809	0.015577		0.0155108	0.0156413	0.0170493
827	840	0	12	1299.69	4.2691	4.25623			0.0942966	0.212126	0.306863		0.0825109	0.210089	0.27042		0.0117857	0.00203676	0.0364429	0.0502654		0.120214	0.020775	0.371718	0.512707		0.0119506	0.0144202	0.0094551		0.010461	0.0156076	0.0106172
848	857	0	8	992.541	4.6445	4.63396			0.259135	0.317179	0.373368		0.236335	0.324365	0.382354		0.0227994	-0.00718691	-0.00898515	0.00662735		0.155036	-0.048871	-0.061099	0.045066		0.0128912	0.01584	0.0201997		0.0215613	0.0127524	0.00983588
848	858	0	9	1107.57	4.48285	4.48011			0.227537	0.2802	0.371093		0.209316	0.280873	0.32807		0.0182209	-0.000672941	0.0430237	0.0605716		0.13939	-0.005148	0.329131	0.463373		0.0211285	0.00416536	0.0108775		0.00875516	0.0100243	0.00567412
848	861	0	12	1451.72	5.6179	5.60539			0.156521	0.218056	0.314422		0.11899	0.218373	0.281327		0.0375318	-0.000316961	0.0330949	0.0703097		0.382824	-0.003233	0.337568	0.717159		0.0225034	0.0227862	0.0213841		0.0192419	0.0200653	0.0198091
848	862	0	13	1582.76	5.36945	5.35418			0.105455	0.170163	0.294259		0.0896128	0.185754	0.262526		0.0158421	-0.0155908	0.0317332	0.0319845		0.175055	-0.172278	0.350652	0.353429		0.0154824	0.0137192	0.0162453		0.0143693	0.0136128	0.0143009
848	863	0	14	1669.79	5.91683	5.91544			0.214736	0.295359	0.357031		0.180286	0.279178	0.342701		0.0344501	0.016181	0.0143297	0.0649608		0.409956	0.192554	0.170524	0.773034		0.0366209	0.0290535	0.0348875		0.0113835	0.0118175	0.011401
858	864	0	6	859.329	6.19484	6.14667			0.122073	0.227235	0.345499		0.138745	0.272023	0.399719		-0.0166718	-0.044788	-0.0542206	-0.11568		-0.085026	-0.228419	-0.276525	-0.58997		0.00706863	0.0106386	0.0103925		0.00987863	0.0118604	0.0160002
883	893	0	10	1240.66	4.27571	4.27235			0.121263	0.229789	0.31454		0.136742	0.216708	0.291693		-0.0154793	0.0130804	0.0228464	0.0204474		-0.131574	0.111183	0.194194	0.173803		0.0297113	0.0237292	0.0266799		0.0117414	0.00793318	0.0130407
895	902	0	6	966.475	7.70131	7.69402			0.0270404	0.0286165	0.0296302		0.0132253	0.0280255	0.0334639		0.0138151	0.00059098	-0.00383373	0.0105724		0.070457	0.003014	-0.019552	0.053919		0.0165145	0.0164202	0.0142284		0.0143627	0.0173006	0.0142122
903	909	0	5	696.465	6.20625	6.19976			0.00141059	0.0235951	0.0243499		0.0108972	0.0189311	0.0111635		-0.00948659	0.004664	0.0131864	0.00836376		-0.040318	0.019822	0.056042	0.035546		0.0198193	0.0168238	0.0153656		0.0202085	0.0153132	0.0186475
903	911	0	7	866.571	6.57738	6.57411			0.00811277	0.0126412	0.0150908		0.00489563	0.00186891	0.0114202		0.00321714	0.0107723	0.00367059	0.01766		0.019142	0.064095	0.02184	0.105077		0.00725176	0.0102032	0.0118013		0.00793882	0.00773916	0.00806118
903	913	0	9	1050.69	7.52454	7.52127			0.00790719	0.00865373	0.0123392		0.00400941	0.00941294	0.00712327		0.00389778	-0.000759216	0.00521595	0.00835451		0.029818	-0.005808	0.039902	0.063912		0.00634157	0.00635425	0.00574431		0.00748157	0.00541033	0.00689778
906	913	0	6	739.471	7.52409	7.52			0.00379824	0.01418	0.030129		0.00578627	0.0010698	0.00838647		-0.00198804	0.0131102	0.0217425	0.0328647		-0.010139	0.066862	0.110887	0.16761		0.00907627	0.0101298	0.00872		0.00856098	0.00860196	0.00875804
912	918	0	6	706.413	6.65621	6.65302			-0.0177249	-0.0273222	-0.0179975		-0.0115816	-0.0161584	-0.0234165		-0.00614333	-0.0111637	0.00541902	-0.011888		-0.031331	-0.056935	0.027637	-0.060629		0.0152263	0.0152602	0.0151333		0.0140153	0.0142841	0.0190751
925	931	0	6	825.451	6.73344	6.68771			0.0099251	0.0175822	0.0188724		0.0188212	0.00263431	0.01842		-0.00889608	0.0149478	0.000452353	0.00650412		-0.04537	0.076234	0.002307	0.033171		0.0198416	0.0219229	0.0201539		0.0198227	0.0208824	0.0210865
925	932	0	7	938.535	7.45703	7.45325			0.0252965	0.0273642	0.0255617		-0.00320017	0.0306881	0.0277866		0.0284966	-0.00332387	-0.00222487	0.0229479		0.169555	-0.019777	-0.013238	0.13654		0.0112798	0.0129882	0.0119126		0.0120266	0.0121583	0.0119301
933	944	0	11	1201.72	5.58154	5.5737			0.00876471	0.00300406	0.0343981		0.0103341	0.0156458	0.0449537		-0.00156941	-0.0126417	-0.0105556	-0.0247667		-0.014674	-0.1182	-0.098695	-0.231569		0.0150778	0.0112354	0.00928535		0.0166363	0.0183351	0.0153336
936	945	0	9	999.62	5.55097	5.5322			0.0280852	0.0137822	0.0573063		0.0349142	0.0368689	0.0638416		-0.00682902	-0.0230867	-0.00653529	-0.036451		-0.052242	-0.176613	-0.049995	-0.27885		0.0114935	0.0101353	0.034237		0.0107523	0.0162197	0.0140919
938	944	0	6	716.43	4.53256	4.52793			0.0302151	0.0447492	0.0622188		0.0161602	0.0375018	0.0858116		0.0140549	0.00724745	-0.0235927	-0.00229039		0.07168	0.036962	-0.120323	-0.011681		0.0111471	0.0126582	0.0141643		0.0149976	0.0107053	0.0150067
948	962	0	14	1693.88	4.88652	4.88424			0.0832861	0.135669	0.222887		0.0648643	0.181044	0.230741		0.0184218	-0.0453746	-0.0078542	-0.034807		0.21922	-0.539958	-0.093465	-0.414203		0.0190913	0.0116223	0.0161888		0.0167881	0.0135719	0.0147601
965	972	0	7	973.561	7.21918	7.21648			0.112206	0.261339	0.371833		0.122463	0.352204	0.441795		-0.0102576	-0.0908649	-0.0699624	-0.171085		-0.061033	-0.540646	-0.416276	-1.01795		0.0148383	0.0103845	0.0052005		0.00996706	0.0113758	0.0196657
965	975	0	9	1339.8	5.32329	5.31956			0.000298431	0.00939987	0.0362142		0.010071	-0.0247556	0.0173037		-0.00977255	0.0341554	0.0189106	0.0432935		-0.07476	0.261289	0.144666	0.331195		0.0105554	0.0116665	0.0209038		0.0122682	0.0132016	0.00942889
988	1000	0	11	1157.62	4.42919	4.41641			0.00866973	0.110554	0.172494		0.00734428	0.127767	0.167021		0.00132545	-0.0172127	0.00547337	-0.0104139		0.012393	-0.160939	0.051176	-0.09737		0.00612321	0.0201486	0.00733594		0.00359882	0.00309091	0.00694877
988	1010	0	21	2001.01	5.42749	5.41627			0.089489	0.151013	0.205237		0.0908645	0.15926	0.195684		-0.00137552	-0.00824745	0.00955333	-6.96359e-05		-0.024553	-0.147217	0.170527	-0.001243		0.00567619	0.0075456	0.00486874		0.00380224	0.00956291	0.00869322
993	999	0	6	520.236	4.89687	4.89196			0.0363786	0.0324747	0.0196696		0.00984627	0.0257533	0.0251508		0.0265324	0.00672137	-0.00548118	0.0277725		0.135315	0.034279	-0.027954	0.14164		0.0112876	0.00932882	0.00997667		0.00659608	0.0110667	0.0121898
1001	1010	0	9	862.409	4.47907	4.47103			0.0141392	0.0280877	0.0400095		0.0114217	0.0192333	0.0275349		0.00271752	0.00885438	0.0124746	0.0240465		0.020789	0.067736	0.095431	0.183956		0.00563791	0.00832497	0.00689111		0.00510693	0.00472065	0.00959804
1003	1010	0	7	677.329	4.23388	4.2253			0.0231647	0.0310163	0.0417087		0.0141321	0.0453534	0.058816		0.00903261	-0.0143371	-0.0171072	-0.0224118		0.053744	-0.085306	-0.101788	-0.13335		0.0102711	0.0156682	0.0142529		0.0190556	0.0125178	0.0115254
1019	1025	0	5	868.497	8.44957	8.40904			-0.00751694	0.0120784	0.0131271		-0.00535624	0.00643576	0.00952424		-0.00216071	0.00564259	0.00360282	0.00708471		-0.009183	0.023981	0.015312	0.03011		0.00565012	0.00766659	0.00738447		0.00718565	0.00617482	0.00586635

## Sheet: Fig 4b (3)
Fig. 4b		HDX data used to create Woods plot for (AcrBG288D+ drugs) - (AcrBWT+ drugs) for the PAβN efflux pump inhibitor.						0	Colour Scale						0.64		-0.31			0.21
									AcrBG288D + PABN				AcrBWT + PABN				(AcrBG288D + PABN) - (AcrBWT + PABN) differences					(AcrBG288D + PABN) - (AcrBWT + PABN) differences					AcrBG288D + PABN				AcrBWT + PABN				(AcrBG288D + PABN) - (AcrBWT + PABN) differences
G288D peptide									Relative uptake (%)				Relative uptake (%)				Relative uptake (%)					D uptake (Da)					STDEVS (%)				STDEVS (%)				Confidence Interval (Da) / 98%
									Deuteration time (min)				Deuteration time (min)				Deuteration time (min)					Deuteration time (min)					Deuteration time (min)				Deuteration time (min)				Deuteration time (min)
Start	End	Mod	#D	m/z	RT(max)	RT(min)			0.25	5	30		0.25	5	30		0.25	5	30	Sum		0.25	5	30	Sum		0.25	5	30		0.25	5	30		0.25	5	30	Sum
36	44	0	5	866.498	4.55581	4.55108			0.224284	0.298878	0.327462		0.235679	0.286183	0.31378		-0.0113953	0.0126951	0.0136821	0.0149819		-0.04843	0.053954	0.058149	0.063673		0.0129198	0.00447812	0.00895153		0.0159793	0.0193468	0.0114224
45	59	0	13	1522.74	4.13156	4.11953			0.0367176	0.106397	0.151903		0.0592805	0.0993307	0.176817		-0.0225629	0.00706661	-0.0249138	-0.04041		-0.24932	0.078086	-0.275297	-0.446531		0.0114994	0.0135016	0.0124983		0.00849855	0.02049	0.0127949
45	62	0	16	1823.9	4.62986	4.62726			0.036325	0.0762285	0.120729		0.0261473	0.0734717	0.12989		0.0101777	0.00275676	-0.00916118	0.00377331		0.138417	0.037492	-0.124592	0.051317		0.0142506	0.0147279	0.0213626		0.00803449	0.00873088	0.0050475
63	75	0	12	1487.72	5.75676	5.75059			0.150046	0.27933	0.318324		0.125113	0.223955	0.284947		0.0249329	0.0553745	0.0333777	0.113685		0.254316	0.56482	0.340453	1.15959		0.0236185	0.00941255	0.0152643		0.0122038	0.0141787	0.0127078
64	75	0	11	1359.66	5.71669	5.68384			0.170129	0.302844	0.353239		0.145829	0.236796	0.30812		0.0242999	0.0660478	0.0451181	0.135466		0.227204	0.617547	0.421854	1.2666		0.0103073	0.0169509	0.0157665		0.018849	0.0206611	0.0263664
68	75	0	7	890.404	5.60028	5.59202			0.232586	0.396056	0.411296		0.175065	0.32431	0.416595		0.0575212	0.0717459	-0.00529899	0.123968		0.342251	0.426888	-0.031529	0.73761		0.0148534	0.012999	0.00856487		0.00758924	0.0109603	0.00752084
76	89	0	13	1507.6	4.38034	4.36785			0.0194096	0.0476877	0.054124		0.0425499	0.058367	0.0738219		-0.0231403	-0.0106793	-0.0196979	-0.0535175		-0.2557	-0.118006	-0.217662	-0.591368		0.0073495	0.00873819	0.00900923		0.0130743	0.0129757	0.0149548
93	99	0	6	756.305	3.92362	3.91696			0.206965	0.267164	0.31962		0.242625	0.27503	0.350057		-0.0356604	-0.00786627	-0.0304375	-0.0739641		-0.181868	-0.040118	-0.155231	-0.377217		0.0096351	0.0140804	0.0115139		0.00884961	0.0112629	0.00768706
93	101	0	8	942.369	4.00023	3.99353			0.198472	0.298619	0.323489		0.211936	0.314534	0.369451		-0.0134632	-0.0159146	-0.0459626	-0.0753404		-0.09155	-0.108219	-0.312546	-0.512315		0.011004	0.00476176	0.00776426		0.00666324	0.0166001	0.00383926
94	101	0	7	841.321	3.41446	3.40862			0.232047	0.324734	0.382573		0.222549	0.348055	0.420823		0.00949748	-0.0233203	-0.0382494	-0.0520723		0.05651	-0.138756	-0.227584	-0.30983		0.0280123	0.0261822	0.0194931		0.0280049	0.0259822	0.00458403
105	115	0	10	1271.71	5.40178	5.38688			0.000169529	0.00835671	0.0279046		0.00235835	0.0147674	0.0180318		-0.00218882	-0.00641071	0.00987282	0.00127329		-0.018605	-0.054491	0.083919	0.010823		0.00871988	0.0105822	0.00973435		0.00730988	0.00775118	0.00970106
105	118	0	12	1594.93	6.76276	6.752			-0.0268976	-0.0129792	0.0121425		-0.0109572	0.00848735	0.0213511		-0.0159405	-0.0214666	-0.00920863	-0.0466157		-0.162593	-0.218959	-0.093928	-0.47548		0.0158994	0.0176458	0.0167571		0.0109529	0.0134418	0.010924
113	119	0	4	754.453	4.64585	4.6423			0.282147	0.379566	0.456891		0.305212	0.382188	0.49287		-0.0230647	-0.00262176	-0.0359794	-0.0616659		-0.07842	-0.008914	-0.12233	-0.209664		0.0187676	0.0153265	0.0202421		0.0161624	0.019245	0.00623794
131	137	0	6	755.393	5.17701	5.16922			0.1895	0.206667	0.238306		0.201474	0.238152	0.271024		-0.0119737	-0.0314849	-0.032718	-0.0761767		-0.061066	-0.160573	-0.166862	-0.388501		0.00837824	0.00808608	0.00924078		0.00824569	0.0135067	0.00901176
138	145	0	7	832.46	5.4465	5.43209			0.099277	0.133094	0.183684		0.110399	0.121886	0.153683		-0.0111217	0.0112076	0.0300017	0.0300876		-0.066174	0.066685	0.17851	0.179021		0.00798555	0.00693714	0.00611462		0.00781025	0.0104292	0.00730118
138	149	0	11	1236.6	6.01353	6.00661			0.185175	0.305478	0.330121		0.196158	0.279296	0.287083		-0.0109834	0.0261821	0.0430386	0.0582373		-0.102695	0.244803	0.402411	0.544519		0.0197066	0.0188013	0.0194752		0.00998406	0.0126945	0.00965711
140	149	0	9	1006.49	5.16015	5.1395			0.223602	0.368274	0.41406		0.223656	0.3429	0.366812		-5.38562e-05	0.025374	0.0472475	0.0725676		-0.000412	0.194111	0.361443	0.555142		0.00811438	0.0283807	0.00782915		0.00871412	0.0356678	0.035498
142	149	0	7	850.398	4.4281	4.4217			0.307028	0.473438	0.526808		0.327976	0.472538	0.511908		-0.0209481	0.000900336	0.0149	-0.00514773		-0.124641	0.005357	0.088655	-0.030629		0.0170903	0.010599	0.00712168		0.00731782	0.0175222	0.00753378
143	149	0	6	751.329	6.01944	6.01635			0.220075	0.364124	0.402242		0.232673	0.337868	0.353971		-0.0125975	0.0262559	0.0482706	0.061929		-0.064247	0.133905	0.24618	0.315838		0.0182486	0.0182014	0.0226969		0.0217553	0.0116002	0.0202992
150	156	0	6	807.337	3.47954	3.46557			0.0540006	0.12399	0.140385		0.0791569	0.110602	0.133505		-0.0251563	0.013388	0.00687941	-0.00488882		-0.128297	0.068279	0.035085	-0.024933		0.00913961	0.00752216	0.00830039		0.0147347	0.0137496	0.0136394
157	164	0	7	911.429	3.65892	3.64897			0.200912	0.350408	0.397011		0.15797	0.292916	0.38209		0.0429412	0.0574921	0.0149205	0.115354		0.2555	0.342078	0.088777	0.686355		0.0306017	0.0232185	0.0228797		0.0294062	0.0299224	0.0230593
157	173	0	16	1739.87	4.72503	4.7218			0.144281	0.277452	0.333207		0.110779	0.229056	0.280651		0.033502	0.0483959	0.0525561	0.134454		0.455627	0.658184	0.714763	1.82857		0.0140618	0.0107807	0.0097714		0.0134935	0.00847757	0.00843331
157	174	0	17	1854.9	4.73552	4.72742			0.168613	0.266646	0.313615		0.1157	0.208287	0.275393		0.0529127	0.0583588	0.0382219	0.149493		0.764588	0.843285	0.552306	2.16018		0.016299	0.0147378	0.0202096		0.0193113	0.0162387	0.0154392
163	177	0	14	1545.82	4.83302	4.82546			0.179519	0.270882	0.342572		0.203947	0.271228	0.301041		-0.0244283	-0.000345882	0.0415307	0.0167565		-0.290697	-0.004116	0.494215	0.199402		0.00634261	0.00859958	0.00762168		0.00923697	0.00943739	0.0112308
165	177	0	12	1302.7	5.07005	5.05905			0.213151	0.303776	0.372184		0.197577	0.256798	0.271101		0.0155739	0.0469782	0.101083	0.163635		0.158854	0.479178	1.03105	1.66908		0.0124443	0.0114479	0.0147033		0.00700088	0.0204398	0.00624167
182	192	0	9	1424.64	6.0529	6.05052			0.0482759	0.119978	0.145538		0.0285078	0.0891779	0.116295		0.0197681	0.0308004	0.0292421	0.0798106		0.151226	0.235623	0.223702	0.610551		0.0144629	0.0107231	0.0100959		0.0194542	0.0202027	0.0175004
187	193	0	5	903.403	6.14587	6.14186			0.0776513	0.178093	0.217445		0.0612	0.14948	0.183608		0.0164513	0.0286134	0.0338367	0.0789014		0.069918	0.121607	0.143806	0.335331		0.00369012	0.0114456	0.0120015		0.0183586	0.0153045	0.0153527
193	202	0	8	1174.65	5.28462	5.27754			0.112963	0.184156	0.276626		0.0484259	0.169358	0.270622		0.0645368	0.0147979	0.00600309	0.0853378		0.43885	0.100626	0.040821	0.580297		0.0207284	0.0145765	0.013375		0.0152026	0.0164768	0.0198346
196	202	0	5	819.425	5.0561	5.05145			0.0513214	0.172961	0.257587		0.0532475	0.172993	0.2665		-0.00192612	-3.2e-05	-0.00891388	-0.010872		-0.008186	-0.000136	-0.037884	-0.046206		0.011104	0.013332	0.012908		0.0156929	0.0233111	0.0144122
214	221	0	7	672.367	4.23878	4.23018			0.0421173	0.162368	0.221969		0.0542857	0.167193	0.246877		-0.0121684	-0.00482521	-0.0249082	-0.0419018		-0.072402	-0.02871	-0.148204	-0.249316		0.00872739	0.00398336	0.00742487		0.00556067	0.0141114	0.0057084
215	232	0	15	1706.92	4.2662	4.25267			0.26017	0.324051	0.398715		0.286939	0.33869	0.459099		-0.0267683	-0.0146387	-0.0603849	-0.101792		-0.341296	-0.186643	-0.769908	-1.29785		0.0127391	0.0131285	0.00972635		0.0154526	0.0202592	0.00585365
231	237	0	6	716.394	4.25861	4.2526			0.125253	0.255758	0.317324		0.124385	0.26884	0.368693		0.000867843	-0.0130825	-0.051369	-0.0635837		0.004426	-0.066721	-0.261982	-0.324277		0.0196778	0.0161702	0.0206696		0.023619	0.0242208	0.016819
233	240	0	7	901.547	4.99517	4.99059			0.190595	0.35797	0.416801		0.19587	0.359391	0.479753		-0.00527496	-0.00142017	-0.0629516	-0.0696467		-0.031386	-0.00845	-0.374562	-0.414398		0.00469798	0.00543395	0.00767479		0.0235301	0.0279624	0.0115583
251	261	0	10	1228.7	4.16857	4.15598			0.200298	0.359799	0.403167		0.246288	0.395724	0.436913		-0.04599	-0.0359244	-0.0337458	-0.11566		-0.390915	-0.305357	-0.286839	-0.983111		0.00827965	0.00868012	0.00801941		0.0138978	0.0140206	0.0139191
252	261	0	9	1115.62	3.6451	3.63537			0.230344	0.358576	0.392614		0.246983	0.371208	0.417326		-0.0166392	-0.0126315	-0.024712	-0.0539827		-0.12729	-0.096631	-0.189047	-0.412968		0.0126858	0.0129621	0.00642641		0.0125174	0.0100858	0.0125531
252	262	0	10	1228.7	4.62457	4.61101			0.156271	0.261844	0.290545		0.170039	0.290204	0.314496		-0.0137678	-0.02836	-0.0239512	-0.0660789		-0.117026	-0.24106	-0.203585	-0.561671		0.00825776	0.0155336	0.00877235		0.00869753	0.0186658	0.00663976
252	264	0	12	1499.83	3.88063	3.87063			0.0686301	0.180067	0.188677		0.126702	0.216723	0.242713		-0.0580718	-0.0366565	-0.0540365	-0.148765		-0.592332	-0.373897	-0.551173	-1.5174		0.0252889	0.0308477	0.0352146		0.01503	0.0186115	0.0161047
263	274	0	11	1300.69	3.95767	3.87862			0.0961733	0.250211	0.31907		0.179041	0.261491	0.315545		-0.082868	-0.0112803	0.00352545	-0.0906229		-0.774816	-0.105471	0.032963	-0.847324		0.0198176	0.0173968	0.0197334		0.0145141	0.0112703	0.0137037
275	281	0	6	870.424	7.16047	6.85398							0.0141102	0.0370253	0.0885031																0.0123396	0.0185643	0.00929804
281	289	0	7	890.437	4.9164	4.91471							0.0179393	0.0855494	0.125305																0.00489983	0.00889983	0.00553798
281	290	0	8	947.458	4.54561	4.54202							0.0173934	0.0752401	0.112537																0.00345779	0.00322368	0.00380132
282	289	0	6	743.368	4.20817	4.20514							0.00451471	0.0221514	0.0507655																0.00802333	0.00731765	0.0127524
290	298	0	8	844.489	3.90368	3.89999							0.15771	0.272154	0.382421																0.0127241	0.0182856	0.02233
290	304	0	14	1386.76	4.90674	4.90167			0.139319	0.208154	0.259355		0.117609	0.207514	0.289591		0.0217098	0.000639748	-0.0302359	-0.0078863		0.258347	0.007613	-0.359807	-0.093847		0.0167382	0.0141515	0.00941832		0.0178339	0.0161634	0.00855496
299	305	0	6	632.325	3.75478	3.7462			0.00537529	0.0536596	0.0731		0.00179216	0.0346747	0.0936927		0.00358314	0.0189849	-0.0205927	0.00197529		0.018274	0.096823	-0.105023	0.010074		0.00546529	0.00726686	0.00408059		0.0140941	0.0109433	0.00955882
301	310	0	9	1030.55	5.43923	5.41612			0.0195877	0.0231114	0.0192549		-0.015403	-0.0204042	-0.0146421		0.0349907	0.0435156	0.033897	0.112403		0.267679	0.332894	0.259312	0.859885		0.0225583	0.0216349	0.0148688		0.0479835	0.0474882	0.0475665
303	310	0	7	814.478	4.72411	4.71899			0.00815109	-0.00212218	0.00121227		-0.00076605	0.0124013	0.013145		0.00891714	-0.0145235	-0.0119328	-0.0175392		0.053057	-0.086415	-0.071	-0.104358		0.00939076	0.0125691	0.0112365		0.0147775	0.0118561	0.0109262
311	321	0	8	1223.61	6.61664	6.60439			0.0991894	0.147992	0.243609		0.0642759	0.114726	0.24936		0.0349135	0.0332666	-0.00575015	0.06243		0.237412	0.226213	-0.039101	0.424524		0.0197893	0.0286278	0.0176343		0.00529176	0.031254	0.00529176
317	323	0	5	761.456	6.894	6.88804			-0.0204155	-0.0219929	-0.0264696		0.00856729	-0.000771294	0.00898682		-0.0289828	-0.0212216	-0.0354565	-0.0856609		-0.123177	-0.090192	-0.15069	-0.364059		0.0175661	0.0115332	0.0117261		0.0189336	0.0135911	0.0139089
381	387	0	6	648.371	4.55477	4.54779			0.0968978	0.128163	0.132248		0.104498	0.133763	0.144073		-0.00760059	-0.00560039	-0.0118247	-0.0250257		-0.038763	-0.028562	-0.060306	-0.127631		0.00696294	0.00259647	0.00806686		0.0138904	0.0109006	0.0128922
405	411	0	6	744.414	5.51474	5.38566			0.0159841	0.0249969	0.0342169		0.0195357	0.0287747	0.047429		-0.00355157	-0.00377784	-0.0132122	-0.0205416		-0.018113	-0.019267	-0.067382	-0.104762		0.0184143	0.00440314	0.00511471		0.0220618	0.0204135	0.0214273
452	458	0	5	810.422	7.27171	7.2672			0.00291106	0.0244598	0.0314351		0.00527859	0.0441532	0.0714228		-0.00236753	-0.0196934	-0.0399878	-0.0620487		-0.010062	-0.083697	-0.169948	-0.263707		0.0160729	0.0174793	0.0190313		0.0169673	0.0180289	0.0140431
459	466	0	7	709.351	4.95587	4.94986			0.0670788	0.1034	0.109634		0.0734829	0.117795	0.145804		-0.00640403	-0.014395	-0.0361703	-0.0569692		-0.038104	-0.08565	-0.215213	-0.338967		0.00826975	0.0131432	0.0165244		0.0224328	0.00910655	0.0119531
459	467	0	8	872.415	5.45499	5.44582			0.0553537	0.0851968	0.0992928		0.0608794	0.115273	0.13757		-0.00552574	-0.0300765	-0.0382769	-0.0738791		-0.037575	-0.20452	-0.260283	-0.502378		0.0113147	0.0256453	0.0359238		0.00822279	0.00914074	0.00827824
486	492	0	5	740.492	6.44222	6.43963			-0.0185635	0.00191788	0.007496		0.00790518	0.00416306	0.00298729		-0.0264687	-0.00224518	0.00450871	-0.0242052		-0.112492	-0.009542	0.019162	-0.102872		0.0160894	0.00492494	0.0101896		0.00724918	0.0111878	0.0106831
520	535	0	15	1790.87	4.9818	4.96044			0.0201815	0.0513918	0.0766752		0.0287098	0.0637762	0.116943		-0.00852831	-0.0123844	-0.0402674	-0.0611801		-0.108736	-0.157901	-0.513409	-0.780046		0.00722871	0.00540149	0.00735882		0.0115115	0.01137	0.0108048
556	564	0	7	1065.61	6.58766	6.57931			-0.0291672	-0.0227639	-0.024305		-0.00640605	0.0303516	0.0695092		-0.0227612	-0.0531155	-0.0938143	-0.169691		-0.135429	-0.316037	-0.558195	-1.00966		0.0407424	0.0335151	0.0331614		0.0149709	0.0187634	0.0193138
557	564	0	6	918.541	6.19683	6.19545			0.0693018	0.167903	0.217015		0.0877343	0.215395	0.272048		-0.0184325	-0.0474918	-0.0550329	-0.120957		-0.094006	-0.242208	-0.280668	-0.616882		0.0128657	0.00898765	0.0303322		0.0301194	0.0200271	0.0308971
557	572	0	13	1805.91	6.31351	6.29704			0.0731852	0.127972	0.172347		0.0941406	0.166049	0.217343		-0.0209554	-0.0380778	-0.0449958	-0.104029		-0.231557	-0.42076	-0.497204	-1.14952		0.012878	0.0101364	0.00767846		0.0103576	0.0137719	0.00964606
565	572	0	6	906.384	5.55326	5.54693			0.0293088	0.0446957	0.0686653		0.036378	0.06737	0.0885675		-0.00706922	-0.0226743	-0.0199022	-0.0496457		-0.036053	-0.115639	-0.101501	-0.253193		0.00295784	0.00322608	0.00641431		0.00675804	0.00429961	0.00691667
576	585	0	8	1013.53	4.30056	4.29338			0.17648	0.283121	0.339975		0.16685	0.296338	0.392567		0.00962912	-0.0132171	-0.0525919	-0.0561799		0.065478	-0.089876	-0.357625	-0.382023		0.00664176	0.00604485	0.00358206		0.00613103	0.0115134	0.00506691
576	591	0	14	1738.98	4.44007	4.43551			0.0966763	0.153306	0.19156		0.0891	0.162714	0.232571		0.0075763	-0.00940857	-0.0410113	-0.0428436		0.090158	-0.111962	-0.488035	-0.509839		0.0135495	0.0156709	0.0115969		0.00901639	0.00731445	0.00771899
576	592	0	15	1853.02	4.1645	4.15767			0.0887255	0.149784	0.172462		0.0939574	0.151	0.207617		-0.00523192	-0.00121592	-0.0351551	-0.041603		-0.066707	-0.015503	-0.448228	-0.530438		0.00853404	0.00902486	0.0114426		0.0108479	0.00918627	0.00725318
576	593	0	16	1982.07	4.35131	4.34814			0.0811291	0.129374	0.155944		0.0776711	0.142981	0.195496		0.00345801	-0.0136068	-0.0395519	-0.0497007		0.047029	-0.185053	-0.537906	-0.67593		0.00302103	0.00311743	0.00508007		0.00985279	0.0121014	0.00685978
576	597	0	20	2482.3	5.33345	5.32855			0.045931	0.0789619	0.0992984		0.0499272	0.0925591	0.13816		-0.00399618	-0.0135971	-0.0388615	-0.0564548		-0.067935	-0.231151	-0.660645	-0.959731		0.00207471	0.00831565	0.00759612		0.0208515	0.0213323	0.0207612
579	585	0	5	673.315	4.29817	4.29178			0.151769	0.252229	0.32647		0.146497	0.28378	0.373		0.00527153	-0.0315508	-0.0465304	-0.0728096		0.022404	-0.134091	-0.197754	-0.309441		0.00761506	0.00714329	0.00941459		0.00518494	0.0129718	0.00494141
586	597	0	11	1487.8	4.18184	4.16843			0.01214	0.0133464	0.0467299		0.00962011	0.00672578	0.01478		0.00251989	0.00662064	0.0319499	0.0410905		0.023561	0.061903	0.298732	0.384196		0.0127303	0.0217221	0.0155673		0.00753947	0.00959219	0.00820299
594	610	0	16	2071.05	5.22897	5.2207			0.0562153	0.117005	0.151294		0.0607897	0.114004	0.155258		-0.00457441	0.00300029	-0.00396434	-0.00553846		-0.062212	0.040804	-0.053915	-0.075323		0.0113017	0.0131081	0.0114454		0.0115024	0.00746007	0.00579846
598	609	0	11	1423.74	3.85439	3.84671			0.122586	0.213475	0.264506		0.11894	0.202213	0.256166		0.00364578	0.0112616	0.00833968	0.0232471		0.034088	0.105296	0.077976	0.21736		0.00821358	0.00718	0.0110425		0.0124912	0.0116866	0.0118492
610	616	0	6	711.346	5.87973	5.87413			0.0160018	0.0809908	0.140089		0.00974706	0.0780137	0.131775		0.00625471	0.00297706	0.00831431	0.0175461		0.031899	0.015183	0.042403	0.089485		0.00797275	0.00841137	0.00769745		0.0120157	0.0100631	0.00914608
610	617	0	7	858.414	7.21589	7.21291			0.0569568	0.152927	0.230636		0.0818882	0.16291	0.225204		-0.0249314	-0.0099837	0.0054316	-0.0294835		-0.148342	-0.059403	0.032318	-0.175427		0.0124252	0.00816218	0.00933462		0.00872017	0.0149982	0.00597008
610	628	0	18	1930.96	6.68638	6.67812			0.0895578	0.189954	0.228883		0.115895	0.213497	0.247406		-0.026337	-0.0235432	-0.0185224	-0.0684026		-0.402956	-0.360211	-0.283393	-1.04656		0.0080251	0.0120373	0.00482725		0.00711758	0.010076	0.00723072
611	628	0	17	1783.89	6.30564	6.29263			0.120154	0.219502	0.244438		0.136523	0.232189	0.270644		-0.0163689	-0.0126873	-0.0262055	-0.0552616		-0.23653	-0.183331	-0.378669	-0.79853		0.00426055	0.0054901	0.00365467		0.00892208	0.0114287	0.00392436
615	628	0	13	1442.72	6.28749	6.28396			0.103598	0.225684	0.239053		0.133988	0.22917	0.242362		-0.03039	-0.00348552	-0.00330941	-0.0371849		-0.335809	-0.038515	-0.036569	-0.410893		0.00688733	0.00787086	0.018532		0.0231793	0.0106317	0.0120926
629	646	0	16	2043.01	4.84785	4.84578			0.159738	0.218717	0.291835		0.143065	0.221015	0.271199		0.0166733	-0.00229824	0.0206365	0.0350116		0.226757	-0.031256	0.280657	0.476158		0.00952596	0.0114197	0.00926471		0.00960184	0.0103816	0.0124279
634	641	0	6	959.422	4.10732	4.09443			0.288966	0.32374	0.317549		0.294027	0.281038	0.289504		-0.00506098	0.042702	0.0280449	0.0656859		-0.025811	0.21778	0.143029	0.334998		0.00851314	0.0202775	0.0144698		0.0163329	0.00984941	0.0101598
634	646	0	11	1500.71	4.01445	4.00157			0.180165	0.222139	0.298644		0.180904	0.196756	0.291141		-0.00073893	0.025382	0.00750267	0.0321458		-0.006909	0.237322	0.07015	0.300563		0.0131107	0.00801251	0.00537743		0.0255936	0.0149477	0.0135267
650	660	0	10	1292.71	3.70675	3.6983			0.246717	0.359593	0.468135		0.265715	0.345041	0.45816		-0.0189987	0.0145524	0.00997494	0.00552859		-0.161489	0.123695	0.084787	0.046993		0.0308292	0.0256248	0.0276785		0.0238292	0.0192285	0.0121872
650	662	0	12	1494.78	4.60035	4.5912			0.214933	0.31124	0.435187		0.206494	0.304146	0.438361		0.00843873	0.00709412	-0.00317412	0.0123587		0.086075	0.07236	-0.032376	0.126059		0.00987578	0.00728471	0.00969431		0.0082602	0.0220877	0.00784863
655	663	0	8	1038.53	5.12769	5.12234			0.233054	0.37057	0.504628		0.257444	0.367907	0.554278		-0.0243894	0.00266309	-0.0496497	-0.071376		-0.165848	0.018109	-0.337618	-0.485357		0.0219588	0.00739941	0.00224324		0.00785221	0.0398396	0.00736397
655	664	0	9	1185.6	6.2616	6.25604			0.192329	0.351853	0.471679		0.19984	0.351024	0.496085		-0.00751033	0.000828627	-0.0244054	-0.0310871		-0.057454	0.006339	-0.186701	-0.237816		0.0177984	0.0113795	0.0120544		0.0297844	0.0300561	0.0218835
664	671	0	6	892.493	7.37837	7.37745			0.0843839	0.262043	0.373532		0.133116	0.381318	0.520102		-0.0487322	-0.119275	-0.14657	-0.314577		-0.248534	-0.608303	-0.747505	-1.60434		0.00558451	0.0156157	0.0189588		0.00425333	0.0362253	0.0432443
664	673	0	8	1120.6	7.22004	7.21732			0.193338	0.407139	0.520333		0.250331	0.481581	0.611515		-0.0569926	-0.0744424	-0.0911818	-0.222617		-0.38755	-0.506208	-0.620036	-1.51379		0.00764676	0.00848603	0.010766		0.0101628	0.0299503	0.00768691
666	673	0	6	902.498	6.46878	6.46586			0.19437	0.43348	0.554016		0.251701	0.524524	0.639258		-0.057331	-0.0910431	-0.0852418	-0.233616		-0.292388	-0.46432	-0.434733	-1.19144		0.0119731	0.0110957	0.00895098		0.0149118	0.0388871	0.017001
674	680	0	6	666.346	5.28327	5.274			0.384063	0.408386	0.430958		0.355399	0.391787	0.448979		0.0286639	0.016599	-0.0180202	0.0272427		0.146186	0.084655	-0.091903	0.138938		0.00736078	0.00830451	0.014911		0.0131224	0.0219324	0.0102175
674	681	0	7	781.373	4.9405	4.93355			0.327688	0.373782	0.421865		0.322766	0.354577	0.425067		0.00492286	0.0192055	-0.00320168	0.0209267		0.029291	0.114273	-0.01905	0.124514		0.0107151	0.0101005	0.00656672		0.00726487	0.018117	0.00865933
682	702	0	20	2381.26	5.41582	5.40644			0.0500847	0.0931871	0.0971171		0.0495349	0.0959073	0.105314		0.000549765	-0.00272018	-0.00819694	-0.0103674		0.009346	-0.046243	-0.139348	-0.176245		0.00480053	0.00668276	0.00517947		0.00928359	0.0159055	0.00973512
685	695	0	10	1180.63	4.36842	4.35632			0.119147	0.215026	0.234876		0.145311	0.251347	0.256426		-0.026164	-0.0363212	-0.0215499	-0.0840351		-0.222394	-0.30873	-0.183174	-0.714298		0.0155086	0.0151501	0.00551765		0.0188174	0.0185844	0.0146228
685	702	0	17	1992.06	4.36727	4.35975			0.0519751	0.120451	0.124504		0.0740153	0.125994	0.140582		-0.0220402	-0.00554332	-0.0160779	-0.0436615		-0.318481	-0.080101	-0.232326	-0.630908		0.0231225	0.00519875	0.00675149		0.00632201	0.00918035	0.00878602
686	702	0	16	1878.98	4.36607	4.36308			0.0890182	0.136582	0.157783		0.102442	0.136483	0.14819		-0.0134241	9.97059e-05	0.00959287	-0.00373154		-0.182568	0.001356	0.130463	-0.050749		0.00885574	0.0144974	0.0128875		0.0105645	0.0128212	0.0165464
703	713	0	9	1195.61	4.51676	4.50615			0.0367295	0.0706098	0.158064		0.0388152	0.0584254	0.15483		-0.00208562	0.0121844	0.00323386	0.0133327		-0.015955	0.093211	0.024739	0.101995		0.0126119	0.0133654	0.0120758		0.0134247	0.0141911	0.0119531
704	713	0	8	1082.53	4.30712	4.3009			0.0930066	0.129397	0.18997		0.0814262	0.104432	0.166555		0.0115804	0.0249654	0.0234157	0.0599616		0.078747	0.169765	0.159227	0.407739		0.0129634	0.0102149	0.015159		0.0146119	0.0171857	0.014575
706	713	0	6	882.45	4.21433	4.20524			0.0459516	0.0533769	0.137052		0.0382027	0.0730355	0.155475		0.00774882	-0.0196586	-0.0184235	-0.0303333		0.039519	-0.100259	-0.09396	-0.1547		0.00499314	0.0054	0.0190386		0.017469	0.0215676	0.0138702
713	721	0	7	956.552	4.46888	4.45548			0.135456	0.315021	0.42608		0.148041	0.288814	0.443369		-0.0125847	0.0262072	-0.0172891	-0.00366655		-0.074879	0.155933	-0.10287	-0.021816		0.0189276	0.0221553	0.0204622		0.019221	0.0386845	0.0173655
713	727	0	12	1673.85	5.50358	5.49604			0.110288	0.241168	0.311715		0.117103	0.248811	0.330785		-0.00681431	-0.00764324	-0.0190695	-0.0335271		-0.069506	-0.077961	-0.194509	-0.341976		0.0156059	0.00811588	0.00943794		0.00850314	0.00797422	0.00765324
714	721	0	6	843.468	4.0665	4.05887			0.114638	0.307993	0.44385		0.0839086	0.247795	0.428685		0.0307298	0.0601975	0.0151657	0.106093		0.156722	0.307007	0.077345	0.541074		0.00895294	0.0139586	0.00951412		0.00897588	0.0225514	0.00630843
714	727	0	11	1560.77	5.35848	5.34571			0.0820076	0.224006	0.299368		0.0793159	0.207494	0.313001		0.00269166	0.0165122	-0.0136333	0.00557059		0.025167	0.154389	-0.127471	0.052085		0.00630524	0.00929668	0.00866032		0.00775561	0.0132364	0.00413166
715	727	0	10	1459.72	5.36523	5.35398			0.136415	0.204655	0.280816		0.109703	0.211706	0.301588		0.026712	-0.00705082	-0.0207725	-0.00111129		0.227052	-0.059932	-0.176566	-0.009446		0.0197293	0.0142036	0.0212536		0.0157388	0.0175274	0.0201098
728	739	0	11	1371.75	4.42472	4.4162			0.150486	0.246964	0.297285		0.147898	0.227936	0.293121		0.00258813	0.0190277	0.00416406	0.0257799		0.024199	0.177909	0.038934	0.241042		0.0120651	0.0118249	0.0151704		0.0240917	0.0224197	0.0268433
728	741	0	13	1527.84	4.77789	4.77446			0.125849	0.206388	0.268752		0.137525	0.203413	0.279141		-0.0116761	0.00297484	-0.0103894	-0.0190907		-0.129021	0.032872	-0.114803	-0.210952		0.010198	0.0120354	0.00746579		0.00932118	0.010095	0.00783964
740	747	0	7	831.421	4.75874	4.7545			0.332393	0.44884	0.468002		0.336069	0.448253	0.481884		-0.00367546	0.000587227	-0.013882	-0.0169703		-0.021869	0.003494	-0.082598	-0.100973		0.00476134	0.0052042	0.00544622		0.0142674	0.0133442	0.00940017
741	747	0	6	774.399	4.66765	4.66618			0.341702	0.405502	0.425136		0.359189	0.41875	0.441089		-0.0174876	-0.013248	-0.0159529	-0.0466886		-0.089187	-0.067565	-0.08136	-0.238112		0.0055449	0.00652353	0.00961667		0.0107041	0.0164104	0.0113482
743	750	0	7	903.478	5.24213	5.23501			0.0470139	0.154607	0.199755		0.0461294	0.150455	0.202123		0.000884538	0.00415176	-0.00236773	0.00266857		0.005263	0.024703	-0.014088	0.015878		0.00757798	0.00995933	0.00857479		0.0105635	0.00720958	0.00719899
746	753	0	7	760.42	4.453	4.44701			0.0321255	0.108676	0.146024		0.0463032	0.125616	0.154751		-0.0141776	-0.0169398	-0.0087279	-0.0398454		-0.084357	-0.100792	-0.051931	-0.23708		0.0104817	0.0110161	0.0113027		0.00535815	0.00652941	0.00846588
749	757	0	8	819.399	5.43786	5.42908			0.0495149	0.0655462	0.0674674		0.0433526	0.0597975	0.101348		0.00616221	0.00574868	-0.0338809	-0.02197		0.041903	0.039091	-0.23039	-0.149396		0.0119918	0.0108459	0.0108678		0.00821868	0.00529485	0.00844338
751	757	0	6	605.268	4.58329	4.57456			0.0960392	0.0929712	0.0893559		0.082212	0.0719982	0.102223		0.0138273	0.0209729	-0.0128675	0.0219327		0.070519	0.106962	-0.065624	0.111857		0.00890804	0.00849765	0.00981627		0.0126378	0.0182167	0.0110575
751	758	0	7	768.331	5.51193	5.5049			0.110408	0.153677	0.159213		0.114171	0.157011	0.183262		-0.00376252	-0.00333412	-0.0240486	-0.0311452		-0.022387	-0.019838	-0.143089	-0.185314		0.00705445	0.00937126	0.00890672		0.0108523	0.011202	0.0100254
762	774	0	12	1610.92	4.27397	4.24281			0.105817	0.131213	0.154606		0.107675	0.13013	0.142123		-0.00185765	0.00108265	0.0124829	0.0117079		-0.018948	0.011043	0.127326	0.119421		0.0189046	0.01636	0.0204998		0.0190488	0.0190394	0.0136637
763	776	0	13	1679.93	4.06283	3.83857			0.0850793	0.108851	0.13736		0.119623	0.102977	0.100391		-0.0345434	0.00587412	0.0369687	0.00829937		-0.381705	0.064909	0.408504	0.091708		0.00687864	0.00849131	0.0147176		0.0251222	0.0196709	0.0207287
776	788	0	11	1522.72	5.17957	5.17434			0.0822116	0.152773	0.193139		0.0753225	0.163221	0.24017		0.00688909	-0.0104486	-0.0470317	-0.0505911		0.064413	-0.097694	-0.439746	-0.473027		0.010291	0.0087831	0.00874684		0.0080908	0.00826791	0.00725337
776	789	0	12	1708.8	6.32285	6.31677			0.00127755	0.111533	0.157053		0.0603664	0.177111	0.252801		-0.0590888	-0.0655778	-0.0957476	-0.220414		-0.602706	-0.668894	-0.976626	-2.24823		0.0121618	0.0134445	0.0152452		0.0194237	0.0108398	0.0164827
777	788	0	10	1393.68	5.11055	5.10371			0.0656181	0.123611	0.161087		0.1306	0.194322	0.27202		-0.0649818	-0.0707109	-0.110933	-0.246626		-0.552345	-0.601043	-0.942932	-2.09632		0.0119847	0.0131387	0.0226011		0.0129565	0.0144259	0.0141265
777	789	0	11	1579.76	6.26978	6.25581			0.064281	0.114464	0.155816		0.0512947	0.114418	0.182558		0.0129863	4.63102e-05	-0.0267419	-0.0137093		0.121422	0.000433	-0.250037	-0.128182		0.0183644	0.0240159	0.0184193		0.0168041	0.0146003	0.0139909
779	789	0	9	1380.63	6.76145	6.74782			0.0467558	0.110357	0.144503		0.0379928	0.118378	0.166362		0.00876301	-0.00802026	-0.0218596	-0.0211169		0.067037	-0.061355	-0.167226	-0.161544		0.0315612	0.0211264	0.0114184		0.0195076	0.0151711	0.017912
789	803	0	13	1697.81	6.0597	6.05207			0.150458	0.280334	0.340274		0.132899	0.265004	0.344065		0.0175593	0.0153301	-0.00379167	0.0290977		0.19403	0.169398	-0.041898	0.32153		0.00853765	0.0104134	0.00846226		0.0109751	0.0189835	0.00733176
790	803	0	12	1511.73	5.50073	5.49412			0.134894	0.29684	0.366928		0.141597	0.266527	0.357887		-0.00670324	0.0303131	0.00904098	0.0326509		-0.068373	0.309194	0.092218	0.333039		0.0177317	0.00960294	0.0123628		0.0191733	0.025329	0.0180275
790	804	0	13	1658.8	6.53478	6.52715			0.0873305	0.226085	0.279263		0.0939751	0.208101	0.267702		-0.00664462	0.0179841	0.0115606	0.0229001		-0.073423	0.198724	0.127745	0.253046		0.00403982	0.0112238	0.00614679		0.00540262	0.0130162	0.00493846
797	804	0	6	926.444	7.03646	7.03257			0.0232782	0.0993767	0.0974996		0.0636208	0.116819	0.140063		-0.0403425	-0.0174422	-0.0425637	-0.100348		-0.205747	-0.088955	-0.217075	-0.511777		0.00714725	0.00856314	0.0143596		0.0352412	0.0200284	0.0164939
804	816	0	11	1571.76	5.37362	5.3683			0.168581	0.2247	0.244469		0.175905	0.217841	0.257194		-0.00732417	0.0068585	-0.0127249	-0.0131906		-0.068481	0.064127	-0.118978	-0.123332		0.0100403	0.0148603	0.00907016		0.0104057	0.00935947	0.00842524
805	816	0	10	1424.69	5.09012	5.08339			0.182715	0.231505	0.26956		0.192449	0.234492	0.288167		-0.009734	-0.00298729	-0.0186067	-0.031328		-0.082739	-0.025392	-0.158157	-0.266288		0.0104211	0.00492059	0.010814		0.0207608	0.0103636	0.0112766
806	816	0	9	1337.66	5.26312	5.08782			0.164315	0.219232	0.243811		0.16718	0.230349	0.272438		-0.00286497	-0.0111176	-0.0286268	-0.0426094		-0.021917	-0.08505	-0.218995	-0.325962		0.010506	0.00890876	0.00890301		0.0175425	0.0192154	0.0178363
817	825	0	7	1066.5	5.2521	5.24582			0.0326245	0.0640518	0.0667573		-0.00320975	0.0194608	0.037524		0.0358343	0.0445909	0.0292333	0.109658		0.213214	0.265316	0.173938	0.652468		0.00481244	0.0150691	0.0083684		0.00996941	0.00800134	0.00802807
826	839	0	12	1357.7	4.17415	4.16102			0.235627	0.335733	0.350155		0.252486	0.327062	0.371978		-0.0168594	0.00867078	-0.0218227	-0.0300114		-0.171966	0.088442	-0.222592	-0.306116		0.0146211	0.0136621	0.012694		0.0142078	0.00803157	0.00767471
827	839	0	11	1228.65	3.8177	3.81064			0.239037	0.349454	0.375246		0.242002	0.338092	0.386805		-0.00296481	0.0113618	-0.011559	-0.00316203		-0.027721	0.106233	-0.108077	-0.029565		0.0104186	0.00882567	0.0123029		0.0157002	0.0145247	0.0167473
848	857	0	8	992.541	4.6445	4.63396			0.219785	0.287069	0.337448		0.235142	0.28103	0.364337		-0.0153562	0.00603897	-0.0268888	-0.036206		-0.104422	0.041065	-0.182844	-0.246201		0.0134	0.0128007	0.01346		0.0240538	0.0248379	0.010094
848	858	0	9	1107.57	4.48285	4.48011			0.222741	0.260599	0.332249		0.220924	0.257889	0.348032		0.00181712	0.00270993	-0.0157831	-0.0112561		0.013901	0.020731	-0.120741	-0.086109		0.0257771	0.0202533	0.0123888		0.00622549	0.0138179	0.00431451
848	861	0	12	1451.72	5.6179	5.60539			0.15382	0.229675	0.271702		0.134605	0.212847	0.299824		0.0192147	0.0168277	-0.0281222	0.00792029		0.19599	0.171643	-0.286846	0.080787		0.00620167	0.0143954	0.00517578		0.0124674	0.0158939	0.0148121
848	862	0	13	1582.76	5.36945	5.35418			0.188599	0.266243	0.317582		0.0928528	0.194222	0.277433		0.0957465	0.0720215	0.0401488	0.207917		1.058	0.795837	0.443644	2.29748		0.00803866	0.0166476	0.00646261		0.0196201	0.0258332	0.0223266
858	864	0	6	859.329	6.19484	6.14667			0.107433	0.292042	0.299111		0.0999127	0.289831	0.392612		0.00752059	0.00221078	-0.0935016	-0.0837702		0.038355	0.011275	-0.476858	-0.427228		0.0188443	0.0196725	0.0338735		0.0354382	0.0509696	0.0140143
895	902	0	6	966.475	7.70131	7.69402			0.00651137	0.00645294	0.0266551		0.0156592	0.0314955	0.0326439		-0.00914784	-0.0250425	-0.00598882	-0.0401792		-0.046654	-0.127717	-0.030543	-0.204914		0.0222369	0.0227992	0.0212129		0.0241673	0.021112	0.0199657
903	909	0	5	696.465	6.20625	6.19976			-0.00272824	0.00562847	0.00994471		-0.00496282	0.0123358	0.0100231		0.00223459	-0.00670729	-7.83529e-05	-0.00455106		0.009497	-0.028506	-0.000333	-0.019342		0.00313741	0.0130725	0.00549647		0.0157993	0.0173951	0.0195042
903	911	0	7	866.571	6.57738	6.57411			-0.00718857	-0.000698487	-0.00182672		-0.00764437	-0.00890756	-0.00148773		0.000455798	0.00820908	-0.000338992	0.00832588		0.002712	0.048844	-0.002017	0.049539		0.0158919	0.0100476	0.00993882		0.00826706	0.00684034	0.00923311
906	913	0	6	739.471	7.52409	7.52			0.00454569	0.0068551	0.00807686		0.00404294	0.00406373	0.0184618		0.000502745	0.00279137	-0.0103849	-0.00709078		0.002564	0.014236	-0.052963	-0.036163		0.0144102	0.0145596	0.0150853		0.0085902	0.00942902	0.0103094
912	918	0	6	706.413	6.65621	6.65302			-0.0150288	-0.0125984	-0.000994706		-0.00914353	-0.0206255	-0.0260327		-0.00588529	0.00802706	0.025038	0.0271798		-0.030015	0.040938	0.127694	0.138617		0.00609373	0.00549451	0.0245167		0.0164818	0.0138476	0.0131635
933	944	0	11	1201.72	5.58154	5.5737			0.00665455	0.00375583	0.00902428		0.0177484	0.0059338	0.0199367		-0.0110939	-0.00217797	-0.0109124	-0.0241843		-0.103728	-0.020364	-0.102031	-0.226123		0.0179881	0.0197774	0.0210534		0.00987572	0.0170348	0.0107148
936	945	0	9	999.62	5.55097	5.5322			0.00950706	0.0160097	0.0228146		0.0157659	0.0200335			-0.00625882	-0.00402379		-0.0102826		-0.04788	-0.030782	0	-0.078662		0.00805595	0.0088617	0.0197055		0.0144903	0.028919
938	944	0	6	716.43	4.53256	4.52793			0.0181843	0.0258804	0.0288049		0.0214043	0.0319265	0.0673973		-0.00322	-0.00604608	-0.0385924	-0.0478584		-0.016422	-0.030835	-0.196821	-0.244078		0.0121227	0.0171502	0.0126582		0.0100841	0.0127322	0.0133565
948	962	0	14	1693.88	4.88652	4.88424			0.0433083	0.116479	0.128084		0.0840916	0.207422	0.247714		-0.0407833	-0.0909428	-0.11963	-0.251356		-0.485321	-1.08222	-1.4236	-2.99114		0.0132536	0.0198844	0.0207284		0.0120092	0.024095	0.0132756
965	972	0	7	973.561	7.21918	7.21648			0.137798	0.284963	0.38773		0.188459	0.352063	0.468126		-0.0506608	-0.0671005	-0.0803955	-0.198157		-0.301432	-0.399248	-0.478353	-1.17903		0.00648	0.00751042	0.0133287		0.00832336	0.0405782	0.00747261
988	1000	0	11	1157.62	4.42919	4.41641			0.0931921	0.165327	0.198011		0.0305365	0.114982	0.152319		0.0626556	0.0503452	0.045692	0.158693		0.58583	0.470728	0.42722	1.48378		0.00833412	0.0103845	0.00931872		0.00656171	0.00866642	0.00670374
988	1010	0	21	2001.01	5.42749	5.41627			0.0725877	0.124881	0.184176		0.0907097	0.156424	0.229644		-0.018122	-0.031543	-0.0454685	-0.0951336		-0.323478	-0.563043	-0.811613	-1.69813		0.00176291	0.00190303	0.00373003		0.00687546	0.0113624	0.00480908
993	999	0	6	520.236	4.89687	4.89196			0.0220357	0.0163641	0.0212563		0.00715235	0.013752	0.0139573		0.0148833	0.00261216	0.00729902	0.0247945		0.075905	0.013322	0.037225	0.126452		0.00803922	0.00703784	0.0114314		0.00602647	0.00651314	0.0089149
1001	1010	0	9	862.409	4.47907	4.47103			0.0148084	0.0267996	0.0640928		0.00726118	0.0365816	0.0647807		0.00754719	-0.00978196	-0.000687843	-0.00292261		0.057736	-0.074832	-0.005262	-0.022358		0.00332706	0.00652105	0.00347869		0.00437477	0.00419386	0.00815882
1003	1010	0	7	677.329	4.23388	4.2253			0.0178106	0.0285376	0.050965		0.0206348	0.0313543	0.0766582		-0.0028242	-0.00281664	-0.0256931	-0.0313339		-0.016804	-0.016759	-0.152874	-0.186437		0.0153946	0.0164476	0.0169612		0.0103852	0.0226334	0.0116978
1019	1025	0	5	868.497	8.44957	8.40904			0.0103779	-0.00292541	0.0125908		0.00116471	0.0139838	0.0146259		0.00921318	-0.0169092	-0.00203506	-0.00973106		0.039156	-0.071864	-0.008649	-0.041357		0.0166696	0.0139621	0.0137967		0.006988	0.00647459	0.00819741

## Sheet: Fig 4b (4)
Fig. 4b		HDX data used to create Woods plot for (AcrBG288D+ drugs) - (AcrBWT+ drugs) for the CIP antibiotic and PAβN efflux pump inhibitor condition.						0	Colour Scale						0.62		-0.24			0.34
									AcrBG288D + CIP + PABN				AcrBWT + CIP + PABN				(AcrBG288D +CIP-PABN) - (AcrBWT + CIP-PABN) differences					(AcrBG288D +CIP-PABN) - (AcrBWT + CIP-PABN) differences					AcrBG288D + CIP + PABN				AcrBWT + CIP + PABN				(AcrBG288D +CIP-PABN) - (AcrBWT + CIP-PABN) differences
G288D peptide									Relative uptake (%)				Relative uptake (%)				Relative uptake (%)					D uptake (Da)					STDEVS (%)				STDEVS (%)				Confidence Interval (Da) / 98%
									Deuteration time (min)				Deuteration time (min)				Deuteration time (min)					Deuteration time (min)					Deuteration time (min)				Deuteration time (min)				Deuteration time (min)
Start	End	Mod	#D	m/z	RT(max)	RT(min)			0.25	5	30		0.25	5	30		0.25	5	30	Sum		0.25	5	30	Sum		0.25	5	30		0.25	5	30		0.25	5	30	Sum
5	11	0	5	907.504	6.24731	6.24035			0.00691412	0.0641541	0.0706007		0.0185332	0.0363428	0.0576306		-0.0116191	0.0278113	0.0129701	0.0291624		-0.049381	0.118198	0.055123	0.12394		0.0154407	0.0183986	0.0396256		0.0159082	0.0223508	0.0259402		0.44	0.41	0.48	0.83
26	35	0	8	1115.68	5.79632	5.79227			0.0880522	0.197594	0.205714		0.0824813	0.212117	0.223623		0.00557088	-0.0145224	-0.0179091	-0.0268606		0.037882	-0.098752	-0.121782	-0.182652		0.017125	0.0189599	0.018481		0.0219831	0.0176006	0.0269337
26	44	0	14	1963.16	5.89882	5.89612			0.15703	0.278436	0.28247		0.146569	0.250935	0.266881		0.0104613	0.0275008	0.0155892	0.0535513		0.12449	0.327259	0.185511	0.63726		0.00724034	0.0049305	0.00805244		0.0229824	0.00809681	0.0103182
28	35	0	6	931.561	5.29615	5.28645			0.0185198	0.187029	0.185869		0.0258065	0.16318	0.196859		-0.00728667	0.0238488	-0.01099	0.00557216		-0.037162	0.121629	-0.056049	0.028418		0.0233465	0.0268171	0.0308606		0.033181	0.029552	0.0278937
28	44	0	12	1779.04	5.59918	5.58779			0.197545	0.323643	0.319969		0.201572	0.322404	0.328483		-0.00402647	0.00123951	-0.00851333	-0.0113003		-0.04107	0.012643	-0.086836	-0.115263		0.00626373	0.00690333	0.0119213		0.00541304	0.00803422	0.00781951
31	38	0	5	888.482	4.54592	4.54041			0.276221	0.342001	0.346287		0.227819	0.320336	0.338691		0.0484026	0.0216654	0.00759576	0.0776638		0.205711	0.092078	0.032282	0.330071		0.0351165	0.0116252	0.0290809		0.0374979	0.0210325	0.0372576
36	44	0	5	866.498	4.55581	4.55108			0.226466	0.301586	0.315316		0.186629	0.276523	0.298309		0.0398374	0.0250631	0.0170064	0.0819068		0.169309	0.106518	0.072277	0.348104		0.0443925	0.0323009	0.0412092		0.0293515	0.0114061	0.0115471
45	53	0	7	880.405	4.2677	4.26188			0.0586837	0.131716	0.160225		0.0592052	0.120299	0.156499		-0.000521513	0.0114171	0.00372538	0.014621		-0.003103	0.067932	0.022166	0.086995		0.0149711	0.0160455	0.0169533		0.0176657	0.0160961	0.0154976
45	59	0	13	1522.74	4.13156	4.11953			0.0475067	0.11586	0.171434		0.0487264	0.111501	0.177267		-0.00121973	0.00435846	-0.00583385	-0.00269511		-0.013478	0.048161	-0.064464	-0.029781		0.00931729	0.00741765	0.0184652		0.00878136	0.0076933	0.00883312
45	62	0	16	1823.9	4.62986	4.62726			0.0194483	0.0743388	0.111978		0.0214553	0.0779939	0.1264		-0.00200699	-0.00365507	-0.0144221	-0.0200841		-0.027295	-0.049709	-0.19614	-0.273144		0.0158896	0.015991	0.0184695		0.00491485	0.00750846	0.00782713
45	63	0	17	1951.96	4.62374	4.62187			0.0236112	0.0741219	0.106823		0.0260861	0.072481	0.116763		-0.00247488	0.00164083	-0.00993972	-0.0107738		-0.035762	0.02371	-0.143629	-0.155681		0.00567156	0.00656955	0.00824505		0.00678484	0.00819211	0.00683467
47	53	0	5	680.289	3.68985	3.68339			0.0255769	0.154322	0.132894		0.0473951	0.106071	0.111909		-0.0218181	0.0482518	0.0209849	0.0474186		-0.092727	0.20507	0.089186	0.201529		0.0135311	0.0155195	0.0410362		0.0113181	0.0288148	0.0306052
63	75	0	12	1487.72	5.75676	5.75059			0.167408	0.286999	0.323157		0.135282	0.233714	0.277074		0.0321267	0.053285	0.0460835	0.131495		0.327692	0.543507	0.470052	1.34125		0.015428	0.0117257	0.0371725		0.0261126	0.0274894	0.0280675
64	75	0	11	1359.66	5.71669	5.68384			0.173461	0.324926	0.360651		0.130309	0.247908	0.297582		0.0431526	0.0770184	0.0630689	0.18324		0.403477	0.720122	0.589694	1.71329		0.0163351	0.0220846	0.0169228		0.0235536	0.020821	0.0201633
68	75	0	7	890.404	5.60028	5.59202			0.237707	0.409073	0.406542		0.165478	0.329279	0.387245		0.0722291	0.0797936	0.0192975	0.17132		0.429763	0.474772	0.11482	1.01936		0.00822286	0.00981748	0.0109299		0.0107324	0.0116212	0.0100208
76	89	0	13	1507.6	4.38034	4.36785			0.0433076	0.0422083	0.0869995		0.031019	0.0513727	0.0747194		0.0122886	-0.00916434	0.0122802	0.0154044		0.135789	-0.101266	0.135696	0.170219		0.0115462	0.0131535	0.0121823		0.0129968	0.0175609	0.0111174
77	89	0	12	1376.56	3.69421	3.68258			0.0163617	0.0462976	0.0555106		0.0128597	0.0415444	0.0572042		0.00350196	0.00475324	-0.00169363	0.00656157		0.03572	0.048483	-0.017275	0.066928		0.00914549	0.00934157	0.0105372		0.0125653	0.00902735	0.00917431
93	99	0	6	756.305	3.92362	3.91696			0.252745	0.301258	0.343079		0.231058	0.258906	0.309568		0.0216873	0.0423527	0.0335114	0.0975514		0.110605	0.215999	0.170908	0.497512		0.00720196	0.00953647	0.0139682		0.00740176	0.00985294	0.00836765
93	101	0	8	942.369	4.00023	3.99353			0.24737	0.33437	0.354928		0.193971	0.305389	0.354661		0.0533991	0.0289804	0.0002675	0.0826471		0.363114	0.197067	0.001819	0.562		0.00706794	0.00702544	0.00782088		0.0100587	0.00865265	0.0086875
94	101	0	7	841.321	3.41446	3.40862			0.270973	0.379032	0.401152		0.202098	0.318762	0.39049		0.0688755	0.0602694	0.0106613	0.139806		0.409809	0.358603	0.063435	0.831847		0.014335	0.0126171	0.0169919		0.0147417	0.0137207	0.0059437
102	115	0	13	1583.89	5.55733	5.54855			0.00296407	0.0101978	0.0293066		-0.00115385	0.00445837	0.0197809		0.00411792	0.00573946	0.0095257	0.0193831		0.045503	0.063421	0.105259	0.214183		0.0081733	0.00602688	0.00592371		0.00565041	0.00679656	0.00593131
104	110	0	6	843.468	3.4244	3.41993			0.0121294	0.0175467	0.0202616		-0.0183806	0.00527353	0.0167618		0.03051	0.0122731	0.0034998	0.0462829		0.155601	0.062593	0.017849	0.236043		0.0152329	0.00814157	0.00823588		0.0102006	0.0143518	0.0129688
104	115	0	11	1399.77	5.42041	5.40988			-0.00491348	0.0156523	0.040224		0.000622674	0.00409273	0.0284938		-0.00553615	0.0115596	0.0117302	0.0177536		-0.051763	0.108082	0.109677	0.165996		0.0101788	0.00975176	0.0126116		0.0110841	0.0161507	0.0153876
105	115	0	10	1271.71	5.40178	5.38688			0.0156572	0.0264946	0.0420828		0.00852353	0.0131796	0.0345198		0.00713365	0.0133149	0.00756306	0.0280116		0.060636	0.113177	0.064286	0.238099		0.00892318	0.00765635	0.0108622		0.0110245	0.007378	0.00936341
105	118	0	12	1594.93	6.76276	6.752			-0.00163745	0.0162592	0.0214168		-0.0119527	0.01163	0.0199427		0.0103153	0.00462922	0.00147402	0.0164185		0.105216	0.047218	0.015035	0.167469		0.0120214	0.0146769	0.0117194		0.0109732	0.0128549	0.0118425
113	119	0	4	754.453	4.64585	4.6423			0.327136	0.396038	0.455991		0.278839	0.38772	0.443834		0.0482971	0.00831794	0.0121574	0.0687724		0.16421	0.028281	0.041335	0.233826		0.0126788	0.0144088	0.0309218		0.0132724	0.00902971	0.0110553
114	121	0	5	898.47	5.78993	5.77293			0.157174	0.196216	0.205164		0.144065	0.183551	0.193345		0.0131089	0.0126654	0.0118193	0.0375936		0.055713	0.053828	0.050232	0.159773		0.0306	0.0238379	0.0149838		0.0299974	0.0238362	0.0205774
129	137	0	8	983.504	5.24	5.22903			0.301477	0.267575	0.251755		0.293651	0.218726	0.296102		0.00782618	0.0488491	-0.0443463	0.012329		0.053218	0.332174	-0.301555	0.083837		0.0391106	0.0157429	0.0162457		0.0196924	0.00627338	0.0149707
138	145	0	7	832.46	5.4465	5.43209			0.125725	0.156512	0.191514		0.107753	0.118609	0.139726		0.0179726	0.037903	0.0517881	0.107664		0.106937	0.225523	0.308139	0.640599		0.00781782	0.00914303	0.0111178		0.0107415	0.00999765	0.00830034
138	149	0	11	1236.6	6.01353	6.00661			0.170441	0.292994	0.311352		0.177329	0.262882	0.275049		-0.00688866	0.0301124	0.0363031	0.0595268		-0.064409	0.281551	0.339434	0.556576		0.00936353	0.0111366	0.0158416		0.0135003	0.0105614	0.0134863
140	149	0	9	1006.49	5.16015	5.1395			0.220839	0.366942	0.393133		0.215028	0.34116	0.349245		0.00581098	0.0257814	0.0438881	0.0754805		0.044454	0.197228	0.335744	0.577426		0.00322261	0.00355869	0.00721621		0.0053498	0.00354523	0.0127922
142	149	0	7	850.398	4.4281	4.4217			0.298092	0.489304	0.520367		0.303952	0.464089	0.473704		-0.0058605	0.025215	0.0466629	0.0660173		-0.03487	0.150029	0.277644	0.392803		0.00990992	0.00813059	0.00941496		0.0079721	0.0077279	0.0126733
143	149	0	6	751.329	6.01944	6.01635			0.20984	0.350992	0.378775		0.202861	0.333342	0.35013		0.00697863	0.01765	0.0286455	0.0532741		0.035591	0.090015	0.146092	0.271698		0.0157959	0.00750824	0.0132316		0.0120722	0.0072949	0.0115222
147	155	0	8	981.419	4.10883	4.0949			0.221958	0.230693	0.229419		0.215413	0.223509	0.224452		0.00654544	0.00718397	0.00496706	0.0186965		0.044509	0.048851	0.033776	0.127136		0.0206497	0.0200709	0.0209793		0.0205913	0.0214769	0.020176
150	156	0	6	807.337	3.47954	3.46557			0.0707847	0.133793	0.148224		0.0755943	0.100727	0.122705		-0.00480961	0.0330657	0.0255188	0.0537749		-0.024529	0.168635	0.130146	0.274252		0.0160561	0.0134333	0.0146127		0.013598	0.014558	0.0137841
157	164	0	7	911.429	3.65892	3.64897			0.192834	0.38137	0.434998		0.151239	0.288164	0.369433		0.0415945	0.0932064	0.0655642	0.200365		0.247487	0.554578	0.390107	1.19217		0.0277099	0.0137139	0.0301516		0.0305311	0.0394218	0.0205074
157	173	0	16	1739.87	4.72503	4.7218			0.149992	0.293537	0.344319		0.104113	0.221267	0.280301		0.0458793	0.07227	0.0640187	0.182168		0.623959	0.982872	0.870654	2.47748		0.00789728	0.00772169	0.00956471		0.00858743	0.00790632	0.007745
157	174	0	17	1854.9	4.73552	4.72742			0.164821	0.27954	0.332999		0.101796	0.217884	0.279162		0.0630252	0.0616556	0.0538373	0.178518		0.910714	0.890924	0.777949	2.57959		0.0149301	0.014752	0.0165531		0.0145066	0.0195359	0.0146516
162	177	0	15	1676.86	4.96978	4.96393			0.140605	0.245891	0.29902		0.132438	0.202525	0.233182		0.00816784	0.0433664	0.0658383	0.117373		0.10414	0.552922	0.839438	1.4965		0.016112	0.0133551	0.0167542		0.0189387	0.0112583	0.0125627
163	174	0	11	1205.61	3.30855	3.27651			0.161976	0.226663	0.272336		0.101363	0.173487	0.214124		0.0606128	0.0531764	0.0582126	0.172002		0.56673	0.497199	0.544288	1.60822		0.0105352	0.00968225	0.0147887		0.0104695	0.0106882	0.0104017
163	177	0	14	1545.82	4.83302	4.82546			0.199465	0.292757	0.331787		0.168425	0.258999	0.281208		0.03104	0.0337572	0.0505789	0.115376		0.369376	0.401711	0.601889	1.37298		0.00858933	0.00777487	0.00780857		0.0215928	0.0102199	0.0105025
165	177	0	12	1302.7	5.07005	5.05905			0.219373	0.299795	0.353014		0.173695	0.25389	0.267669		0.0456775	0.0459051	0.0853452	0.176928		0.465911	0.468232	0.870521	1.80466		0.00921539	0.00794578	0.0158831		0.00667392	0.00823725	0.0133535
175	181	0	6	778.409	5.57703	5.57125			0.257113	0.371522	0.357133		0.197642	0.300485	0.31174		0.0594716	0.0710371	0.0453924	0.175901		0.303305	0.362289	0.231501	0.897095		0.0268451	0.018479	0.0158586		0.0540206	0.0256904	0.0229998
182	192	0	9	1424.64	6.0529	6.05052			0.0374033	0.103006	0.128104		0.0222399	0.0850267	0.101422		0.0151634	0.0179791	0.0266817	0.0598242		0.116	0.13754	0.204115	0.457655		0.0216733	0.0181699	0.0180197		0.0200902	0.0188376	0.0199542
187	193	0	5	903.403	6.14587	6.14186			0.0856282	0.185442	0.199927		0.0824289	0.16802	0.175298		0.00319929	0.0174224	0.0246289	0.0452506		0.013597	0.074045	0.104673	0.192315		0.0176061	0.0160007	0.0261784		0.0383374	0.0154864	0.0171169
193	202	0	8	1174.65	5.28462	5.27754			0.0625606	0.18	0.227781		0.0298882	0.19212	0.253044		0.0326724	-0.0121191	-0.0252631	-0.00470985		0.222172	-0.08241	-0.171789	-0.032027		0.014846	0.0158022	0.0331001		0.0276018	0.0127237	0.0113932
196	202	0	5	819.425	5.0561	5.05145			0.0623122	0.187741	0.24242		0.0311671	0.181503	0.233477		0.0311452	0.00623882	0.00894259	0.0463266		0.132367	0.026515	0.038006	0.196888		0.0182638	0.0247525	0.01604		0.0285318	0.0154546	0.0145134
206	214	0	8	942.537	3.37363	3.37151			0.0600162	0.172382	0.286984		0.0585862	0.191308	0.32816		0.00143	-0.0189266	-0.0411756	-0.0586722		0.009724	-0.128701	-0.279994	-0.398971		0.0147809	0.020059	0.0150187		0.0157476	0.0197591	0.0152529
206	230	0	22	2445.36	4.47604	4.46159			0.216229	0.312047	0.380606		0.232522	0.350816	0.479103		-0.0162928	-0.0387689	-0.0984968	-0.153559		-0.304676	-0.724978	-1.84189	-2.87155		0.00823112	0.00747695	0.015856		0.00785021	0.0207592	0.00743342
210	216	0	6	701.358	5.91127	5.91033			0.0237478	0.0232251	0.108773		0.0349173	0.0816616	0.093058		-0.0111694	-0.0584365	0.0157147	-0.0538912		-0.056964	-0.298026	0.080145	-0.274845		0.00968255	0.00697294	0.0109033		0.0146684	0.0134229	0.0216765
213	232	0	17	1934.05	4.39894	4.39813			0.253718	0.320937	0.395438		0.252199		0.471356		0.00151848		-0.0759173	-0.0743988		0.021942	0	-1.097	-1.07506		0.00686907	0.0108927	0.0102623		0.014557		0.00542249
214	221	0	7	672.367	4.23878	4.23018			0.064059	0.184839	0.231404		0.0435091	0.172563	0.238386		0.0205499	0.0122758	-0.00698202	0.0258437		0.122272	0.073041	-0.041543	0.15377		0.00622655	0.00641597	0.0134528		0.00609193	0.00934017	0.0110827
215	232	0	15	1706.92	4.2662	4.25267			0.258	0.309644	0.362805		0.2647	0.359543	0.447476		-0.0067	-0.0498992	-0.0846712	-0.14127		-0.085425	-0.636215	-1.07956	-1.8012		0.00868925	0.00924408	0.0158294		0.0151788	0.00546973	0.0077542
230	236	0	6	701.419	4.99973	4.99627			0.18057	0.33061	0.374953		0.161475	0.329643	0.395668		0.0190955	0.000967059	-0.0207151	-0.000652549		0.097387	0.004932	-0.105647	-0.003328		0.0112571	0.0106345	0.0124745		0.0137037	0.00967627	0.0128373
231	237	0	6	716.394	4.25861	4.2526			0.149179	0.258196	0.334145		0.120009	0.270823	0.357665		0.0291696	-0.0126269	-0.0235194	-0.00697667		0.148765	-0.064397	-0.119949	-0.035581		0.0170551	0.0105525	0.014279		0.0140933	0.00897745	0.0106878
233	240	0	7	901.547	4.99517	4.99059			0.207535	0.378189	0.443374		0.194459	0.367613	0.442513		0.0130758	0.0105756	0.00086084	0.0245123		0.077801	0.062925	0.005122	0.145848		0.0365479	0.0189713	0.0190461		0.0288763	0.0101825	0.016976
251	261	0	10	1228.7	4.16857	4.15598			0.224206	0.37461	0.408617		0.223431	0.388956	0.421507		0.000774941	-0.0143467	-0.0128895	-0.0264613		0.006587	-0.121947	-0.109561	-0.224921		0.0168287	0.0163508	0.0158016		0.0166079	0.0143715	0.0158454
252	261	0	9	1115.62	3.6451	3.63537			0.263065	0.369699	0.390806		0.244913	0.384515	0.39505		0.0181522	-0.0148154	-0.0042434	-0.000906667		0.138864	-0.113338	-0.032462	-0.006936		0.00805242	0.00953386	0.0173727		0.00936379	0.0145426	0.00709608
252	262	0	10	1228.7	4.62457	4.61101			0.173958	0.278965	0.301486		0.163035	0.273276	0.308028		0.0109225	0.00568918	-0.00654188	0.0100698		0.092841	0.048358	-0.055606	0.085593		0.0146279	0.00675212	0.0119092		0.00775035	0.0174678	0.0113845
252	264	0	12	1499.83	3.88063	3.87063			0.13226	0.212303	0.236377		0.122974	0.219501	0.231345		0.00928569	-0.00719745	0.00503294	0.00712118		0.094714	-0.073414	0.051336	0.072636		0.0139316	0.014613	0.00847402		0.0176734	0.0124319	0.0349062
263	274	0	11	1300.69	3.95767	3.87862			0.199545	0.257336	0.281238		0.179084	0.265896	0.294035		0.0204609	-0.00856043	-0.0127969	-0.000896471		0.191309	-0.08004	-0.119651	-0.008382		0.00958535	0.0221834	0.00905572		0.0108209	0.0115912	0.0114004
275	281	0	6	870.424	7.16047	6.85398			0.0115524	0.0931549	0.166295		0.00867961	0.0412255	0.0827655		0.00287275	0.0519294	0.0835298	0.138332		0.014651	0.26484	0.426002	0.705493		0.00985922	0.0100763	0.0140759		0.0119682	0.018981	0.00914804
281	289	0	7	890.437	4.9164	4.91471							0.0130644	0.0766481	0.110818																0.00653445	0.00444807	0.00499546
281	290	0	8	947.458	4.54561	4.54202							0.0153744	0.0730601	0.0966646																0.00647897	0.00404147	0.00391574
282	289	0	6	743.368	4.20817	4.20514							0.00559275	0.0326553	0.0526708																0.00830392	0.0110016	0.0133006
290	298	0	8	844.489	3.90368	3.89999			0.278686	0.372528	0.408137		0.131008	0.273027	0.317411		0.147678	0.0995015	0.0907257	0.337906		1.00421	0.67661	0.616935	2.29776		0.00998368	0.00959691	0.0239169		0.00695426	0.0218629	0.022169
290	304	0	14	1386.76	4.90674	4.90167			0.170416	0.240154	0.286141		0.0681007	0.175211	0.255094		0.102315	0.0649427	0.0310466	0.198304		1.21755	0.772818	0.369454	2.35982		0.0160089	0.00678311	0.00781555		0.0149174	0.0189257	0.0097679
291	300	0	9	971.588	4.90835	4.89971			0.209687	0.334441	0.384903		0.199402	0.322735	0.386689		0.010285	0.011706	-0.00178654	0.0202044		0.07868	0.089551	-0.013667	0.154564		0.0171889	0.0178264	0.021437		0.0244591	0.0194046	0.0171294
291	302	0	11	1187.66	4.72429	4.71542			0.187547	0.323566	0.366916		0.163171	0.279521	0.364007		0.0243756	0.0440446	0.00290888	0.0713291		0.227912	0.411817	0.027198	0.666927		0.0145586	0.0124264	0.0141504		0.0149125	0.0114892	0.00843326
295	305	0	10	975.474	4.2895	4.28508			0.10475	0.171121	0.203415		0.090412	0.157359	0.246339		0.0143385	0.013762	-0.0429238	-0.0148233		0.121877	0.116977	-0.364852	-0.125998		0.0150898	0.00827518	0.0109059		0.0188648	0.00527576	0.00531576
299	305	0	6	632.325	3.75478	3.7462			0.0184751	0.0606508	0.0937057		0.00480745	0.0363331	0.0781076		0.0136676	0.0243176	0.015598	0.0535833		0.069705	0.12402	0.07955	0.273275		0.00852765	0.0110831	0.0102067		0.0117878	0.0116767	0.0138314
301	310	0	9	1030.55	5.43923	5.41612			-0.0180175	0.00516209	-0.00629686		-0.0117633	0.00392392	0.000602614		-0.00625425	0.00123817	-0.00689948	-0.0119156		-0.047845	0.009472	-0.052781	-0.091154		0.0210638	0.0206601	0.0215661		0.0133824	0.00921634	0.0175158
303	310	0	7	814.478	4.72411	4.71899			0.0119852	0.0236491	0.00343059		0.00857462	0.00458672	0.0190207		0.00341059	0.0190624	-0.0155901	0.00688286		0.020293	0.113421	-0.092761	0.040953		0.012064	0.0184082	0.0123291		0.0114881	0.0119622	0.0121032
311	317	0	5	869.423	6.42165	6.42015				0.0982012	0.19581			0.0183247	0.116143			0.0798765	0.0796668	0.159543		0	0.339475	0.338584	0.678059			0.0296334	0.0252233			0.0258369	0.0221741
311	321	0	8	1223.61	6.61664	6.60439			0.0812672	0.13812	0.220709		0.0455869	0.116814	0.144458		0.0356803	0.0213054	0.0762515	0.133237		0.242626	0.144877	0.51851	0.906013		0.0135172	0.0205206	0.0190978		0.0260154	0.00883191	0.0174934
315	321	0	4	764.398	6.61553	6.61198			0.111409	0.174949	0.250229		0.0565738	0.09645	0.142177		0.054835	0.0784988	0.108053	0.241386		0.186439	0.266896	0.367379	0.820714		0.0104818	0.0336903	0.0135938		0.0383535	0.0141253	0.01111
317	323	0	5	761.456	6.894	6.88804			0.006112	0.007808	0.00129647		0.0128082	0.00678353	0.0152555		-0.00669624	0.00102447	-0.0139591	-0.0196308		-0.028459	0.004354	-0.059326	-0.083431		0.0135214	0.01516	0.0146379		0.0140511	0.0148052	0.0150788
322	339	0	15	2150.15	5.69378	5.68029			0.00553639	0.037554	0.0399038		0.0145834	0.0526515	0.0597468		-0.00904698	-0.0150974	-0.019843	-0.0439874		-0.115349	-0.192492	-0.252998	-0.560839		0.0142278	0.0159865	0.022762		0.0125312	0.0122165	0.0210229
381	387	0	6	648.371	4.55477	4.54779			0.106068	0.143337	0.141653		0.0855335	0.128941	0.130154		0.0205345	0.0143969	0.0114984	0.0464298		0.104726	0.073424	0.058642	0.236792		0.0105633	0.0108688	0.0115035		0.0124159	0.0113165	0.0112127
405	411	0	6	744.414	5.51474	5.38566			0.015392	0.0327455	0.0336963		0.012238	0.0205757	0.0340476		0.00315392	0.0121698	-0.000351373	0.0149724		0.016085	0.062066	-0.001792	0.076359		0.0199604	0.0200288	0.0213927		0.0201239	0.0208529	0.020219
452	458	0	5	810.422	7.27171	7.2672			0.00699835	0.0242433	0.0315913		0.00355482	0.0325955	0.0558812		0.00344353	-0.00835224	-0.0242899	-0.0291986		0.014635	-0.035497	-0.103232	-0.124094		0.0143214	0.0189449	0.0144715		0.0145501	0.0147219	0.0142873
459	466	0	7	709.351	4.95587	4.94986			0.065765	0.0981281	0.127211		0.058698	0.11706	0.139909		0.00706706	-0.0189323	-0.0126982	-0.0245634		0.042049	-0.112647	-0.075554	-0.146152		0.00681966	0.00683311	0.00609546		0.0187849	0.0139306	0.0099321
459	467	0	8	872.415	5.45499	5.44582			0.0528322	0.103155	0.113342		0.0455018	0.0844478	0.138744		0.00733044	0.0187069	-0.0254016	0.000635735		0.049847	0.127207	-0.172731	0.004323		0.00874647	0.0179816	0.0120056		0.025354	0.00832765	0.00880324
486	492	0	5	740.492	6.44222	6.43963			-0.00777059	0.0173365	0.0257751		-0.0184913	0.0105635	0.00199459		0.0107207	0.00677294	0.0237805	0.0412741		0.045563	0.028785	0.101067	0.175415		0.0103649	0.0159285	0.00755506		0.0108727	0.00996776	0.0117454
486	493	0	6	843.501	6.56934	6.56678			-0.0327431	-0.00404176	-0.00752392		-0.021509	-0.0309818	-0.0333384		-0.0112341	0.02694	0.0258145	0.0415204		-0.057294	0.137394	0.131654	0.211754		0.0120349	0.0245463	0.0125965		0.0132375	0.0138871	0.0114308
520	535	0	15	1790.87	4.9818	4.96044			0.0268049	0.345439	0.403183		0.0427089	0.0818989	0.318856		-0.0159041	0.26354	0.0843273	0.331963		-0.202777	3.36013	1.07517	4.23253		0.00953388	0.0118004	0.0104287		0.0115541	0.0104129	0.0148535
556	564	0	7	1065.61	6.58766	6.57931			0.00534807	0.0649464	0.0681958		-0.0205012	0.0143666	0.00783294		0.0258492	0.0505798	0.0603629	0.136792		0.153803	0.30095	0.359159	0.813912		0.0328582	0.0289921	0.0304508		0.01206	0.016922	0.0322955
557	563	0	5	805.457	5.34686	5.33564			0.147717	0.24987	0.238609		0.0915812	0.221613	0.242748		0.0561355	0.0282562	-0.00413859	0.0802532		0.238576	0.120089	-0.017589	0.341076		0.00888424	0.0184369	0.0261908		0.0346593	0.0119718	0.0130762
557	564	0	6	918.541	6.19683	6.19545			0.0805586	0.192496	0.216134		0.0292459	0.177651	0.203873		0.0513127	0.0148451	0.012261	0.0784188		0.261695	0.07571	0.062531	0.399936		0.0203253	0.0217486	0.0221171		0.0307092	0.0196145	0.0199216
557	572	0	13	1805.91	6.31351	6.29704			0.100446	0.170411	0.192469		0.0785481	0.154509	0.206528		0.0218977	0.0159023	-0.014059	0.023741		0.24197	0.17572	-0.155352	0.262338		0.0142121	0.011149	0.0177843		0.0126758	0.0125447	0.0119468
565	572	0	6	906.384	5.55326	5.54693			0.0400659	0.070591	0.0862308		0.0344694	0.0579963	0.0869729		0.00559647	0.0125947	-0.000742157	0.017449		0.028542	0.064233	-0.003785	0.08899		0.00773078	0.00493098	0.00606353		0.00641961	0.00459314	0.00458412
576	585	0	8	1013.53	4.30056	4.29338			0.167911	0.267787	0.320476		0.152253	0.304734	0.371924		0.0156579	-0.0369468	-0.0514472	-0.072736		0.106474	-0.251238	-0.349841	-0.494605		0.00568176	0.00782015	0.0120393		0.00513912	0.00637529	0.00781015
576	591	0	14	1738.98	4.44007	4.43551			0.093899	0.140387	0.175424		0.0788633	0.16308	0.226091		0.0150357	-0.0226926	-0.050667	-0.0583239		0.178925	-0.270042	-0.602937	-0.694054		0.0130411	0.0104361	0.00829034		0.00561269	0.00400555	0.0123104
576	592	0	15	1853.02	4.1645	4.15767			0.100667	0.137867	0.16535		0.0794353	0.158275	0.205319		0.0212318	-0.0204077	-0.0399692	-0.0391451		0.270705	-0.260198	-0.509607	-0.4991		0.00879341	0.0104249	0.0157424		0.0123176	0.0090731	0.0107603
576	593	0	16	1982.07	4.35131	4.34814			0.0868607	0.134452	0.15877		0.0725965	0.13697	0.178887		0.0142642	-0.00251801	-0.0201169	-0.00837074		0.193993	-0.034245	-0.27359	-0.113842		0.00843956	0.00706654	0.00965007		0.00799228	0.00864397	0.0180408
576	597	0	20	2482.3	5.33345	5.32855			0.0600525	0.0944341	0.109977		0.0450445	0.0884543	0.1305		0.0150081	0.00597976	-0.0205229	0.000464941		0.255137	0.101656	-0.348889	0.007904		0.00919182	0.00523335	0.0174745		0.0219346	0.0224072	0.0225105
579	585	0	5	673.315	4.29817	4.29178			0.143517	0.250591	0.319107		0.139181	0.276626	0.346484		0.00433624	-0.0260348	-0.0273772	-0.0490758		0.018429	-0.110648	-0.116353	-0.208572		0.0142209	0.005672	0.0445856		0.00597529	0.00715906	0.00779624
586	593	0	7	987.558	3.20976	3.14355			0.0205921	0.0193671	0.0525721		-0.0042237	-0.00311328	0.0202235		0.0248158	0.0224803	0.0323486	0.0796447		0.147654	0.133758	0.192474	0.473886		0.0218052	0.0191894	0.0153837		0.0100966	0.0104995	0.012798
586	597	0	11	1487.8	4.18184	4.16843			0.00450182	0.0238	0.0201467		0.0200489	0.0180628	0.0242703		-0.0155471	0.00573722	-0.00412353	-0.0139334		-0.145365	0.053643	-0.038555	-0.130277		0.00940021	0.00953733	0.00876535		0.0118565	0.0140136	0.0104081
594	610	0	16	2071.05	5.22897	5.2207			0.0391917	0.1099	0.126419		0.0471673	0.100615	0.146558		-0.00797559	0.00928544	-0.0201393	-0.0188295		-0.108468	0.126282	-0.273895	-0.256081		0.00790934	0.0127113	0.010034		0.00870596	0.00685713	0.00716257
598	609	0	11	1423.74	3.85439	3.84671			0.13248	0.212336	0.264347		0.136913	0.215804	0.238549		-0.00443326	-0.00346845	0.0257984	0.0178967		-0.041451	-0.03243	0.241215	0.167334		0.0105255	0.0177881	0.0165551		0.0108204	0.0135061	0.01178
610	616	0	6	711.346	5.87973	5.87413			0.0316241	0.0818443	0.1355		0.00763216	0.0721947	0.133478		0.023992	0.00964961	0.00202137	0.0356629		0.122359	0.049213	0.010309	0.181881		0.0110061	0.0125267	0.00989569		0.0127918	0.00912647	0.00931235
610	617	0	7	858.414	7.21589	7.21291			0.0788114	0.173757	0.220386		0.0680054	0.162801	0.221133		0.0108061	0.0109556	-0.000746723	0.021015		0.064296	0.065186	-0.004443	0.125039		0.00883681	0.00583109	0.0157545		0.00956941	0.0110593	0.0101393
610	625	0	15	1599.77	5.76636	5.75321			0.13496	0.25673	0.277997		0.141608	0.245683	0.272672		-0.00664784	0.0110473	0.00532549	0.00972494		-0.08476	0.140853	0.0679	0.123993		0.00996259	0.0100678	0.0219215		0.0107276	0.0088909	0.0159587
610	628	0	18	1930.96	6.68638	6.67812			0.0995052	0.206594	0.233485		0.106994	0.20601	0.233443		-0.00748895	0.000583987	4.16993e-05	-0.00686327		-0.114581	0.008935	0.000638	-0.105008		0.00804209	0.00750242	0.00899765		0.0134667	0.0102658	0.00721261
611	617	0	6	711.346	6.5689	6.56337			0.0221208	0.187819	0.231184		0.0308794	0.202028	0.234146		-0.00875863	-0.0142094	-0.00296196	-0.02593		-0.044669	-0.072468	-0.015106	-0.132243		0.0240682	0.00947255	0.0135965		0.0344455	0.0135522	0.0101904
611	628	0	17	1783.89	6.30564	6.29263			0.12331	0.223056	0.254927		0.130062	0.217664	0.253384		-0.00675266	0.0053917	0.00154228	0.000181315		-0.097576	0.07791	0.022286	0.00262		0.00846394	0.00362125	0.00666069		0.00308401	0.00306997	0.00300491
615	628	0	13	1442.72	6.28749	6.28396			0.116863	0.222094	0.227674		0.103921	0.227298	0.21596		0.012942	-0.00520443	0.011714	0.0194516		0.143009	-0.057509	0.12944	0.21494		0.0183443	0.0136994	0.0244939		0.00799792	0.0321335	0.0306851
616	628	0	12	1295.65	5.62141	5.61787			0.10226	0.193505	0.223351		0.162064	0.219844	0.229853		-0.0598042	-0.0263384	-0.00650235	-0.092645		-0.610003	-0.268652	-0.066324	-0.944979		0.0104453	0.0245819	0.0158251		0.0230545	0.0229796	0.0153659
617	628	0	11	1238.63	5.50329	5.48785			0.0611942	0.155027	0.184689		0.070373	0.160777	0.169347		-0.00917882	-0.00574963	0.0153421	0.00041369		-0.085822	-0.053759	0.143449	0.003868		0.0146041	0.0101074	0.0367148		0.0110598	0.0102284	0.0155258
629	646	0	16	2043.01	4.84785	4.84578			0.158726	0.232181	0.269105		0.132433	0.211395	0.257672		0.0262921	0.0207861	0.0114324	0.0585106		0.357573	0.282691	0.15548	0.795744		0.0116186	0.00942596	0.0162418		0.0108236	0.0105918	0.0221149
634	641	0	6	959.422	4.10732	4.09443			0.285832	0.307095	0.293499		0.275782	0.267109	0.287886		0.01005	0.0399861	0.00561373	0.0556498		0.051255	0.203929	0.02863	0.283814		0.00896392	0.00924745	0.00867137		0.00924451	0.0132802	0.0150461
634	646	0	11	1500.71	4.01445	4.00157			0.181285	0.222333	0.275586		0.146739	0.19047	0.258375		0.0345466	0.031863	0.0172111	0.0836207		0.323011	0.297919	0.160924	0.781854		0.0175413	0.013561	0.0214244		0.014196	0.0143222	0.0133434
635	641	0	5	773.342	4.10537	4.09786			0.237501	0.258856	0.262419		0.235686	0.235386	0.240779		0.00181506	0.0234692	0.02164	0.0469242		0.007714	0.099744	0.09197	0.199428		0.00598541	0.0107551	0.01358		0.0165614	0.00633341	0.0106795
642	648	0	6	774.436	3.5816	3.57241			0.157455	0.237861	0.319605		0.136913	0.209894	0.29896		0.0205425	0.0279669	0.0206453	0.0691547		0.104767	0.142631	0.105291	0.352689		0.0229406	0.00822882	0.0213376		0.00863745	0.0129335	0.0177639
650	660	0	10	1292.71	3.70675	3.6983			0.263797	0.386144	0.447581		0.25117	0.33483	0.448197		0.0126267	0.0513145	-0.000616235	0.0633249		0.107327	0.436173	-0.005238	0.538262		0.0167934	0.0196953	0.0219536		0.0273478	0.0276318	0.026436
650	662	0	12	1494.78	4.60035	4.5912			0.22536	0.31742	0.40054		0.208438	0.304468	0.418605		0.0169213	0.0129528	-0.0180652	0.0118089		0.172597	0.132119	-0.184265	0.120451		0.0162364	0.0178646	0.0220208		0.0221281	0.00977725	0.0102734
650	664	0	14	1740.92	5.66805	5.65447			0.182348	0.303463	0.392887		0.159848	0.304856	0.416007		0.0225001	-0.00139328	-0.0231203	-0.00201345		0.267751	-0.01658	-0.275131	-0.02396		0.0143139	0.0110277	0.0143604		0.0125424	0.0181793	0.015008
652	660	0	8	1065.57	3.97147	3.9627			0.300304	0.406508	0.463369		0.315986	0.374537	0.462425		-0.0156818	0.031971	0.000943529	0.0172328		-0.106636	0.217403	0.006416	0.117183		0.0153978	0.0118941	0.0349203		0.0143497	0.0129149	0.0210193
655	663	0	8	1038.53	5.12769	5.12234			0.231942	0.375509	0.493052		0.212265	0.382916	0.52936		0.0196771	-0.00740618	-0.0363084	-0.0240375		0.133804	-0.050362	-0.246897	-0.163455		0.0117804	0.00919426	0.0323929		0.0100212	0.0112093	0.0162216
655	664	0	9	1185.6	6.2616	6.25604			0.201988	0.346043	0.447729		0.170962	0.34987	0.460485		0.0310263	-0.00382719	-0.0127553	0.0144438		0.237351	-0.029278	-0.097578	0.110495		0.0209788	0.0204362	0.0291822		0.0220265	0.0222461	0.0234484
664	671	0	6	892.493	7.37837	7.37745			0.121677	0.281094	0.382845		0.139914	0.383988	0.496958		-0.0182375	-0.102895	-0.114113	-0.235245		-0.093011	-0.524763	-0.581975	-1.19975		0.00581353	0.00477686	0.023938		0.00983863	0.00505804	0.0193261
664	673	0	8	1120.6	7.22004	7.21732			0.227037	0.435804	0.496273		0.232458	0.4982	0.591689		-0.00542176	-0.0623966	-0.095416	-0.163234		-0.036868	-0.424297	-0.648829	-1.10999		0.00851809	0.00761162	0.0227413		0.0117862	0.00641441	0.00955721
666	673	0	6	902.498	6.46878	6.46586			0.212751	0.458348	0.533851		0.2362	0.544551	0.62262		-0.0234484	-0.0862031	-0.088769	-0.198421		-0.119587	-0.439636	-0.452722	-1.01194		0.010469	0.0137463	0.0255814		0.0232486	0.0117949	0.0138233
674	680	0	6	666.346	5.28327	5.274			0.396947	0.405137	0.414935		0.330429	0.389582	0.423963		0.0665175	0.0155555	-0.00902745	0.0730455		0.339239	0.079333	-0.04604	0.372532		0.0150957	0.0103549	0.0175114		0.0148943	0.0124647	0.0160708
674	681	0	7	781.373	4.9405	4.93355			0.344261	0.364533	0.392175		0.289554	0.341018	0.395318		0.0547071	0.0235143	-0.00314319	0.0750782		0.325507	0.13991	-0.018702	0.446715		0.00776639	0.00555496	0.0056442		0.00555496	0.00859966	0.00932134
674	682	0	8	928.441	6.70075	6.6982			0.20489	0.298387	0.304451		0.221938	0.224618	0.224065		-0.0170481	0.0737688	0.0803857	0.137106		-0.115927	0.501628	0.546623	0.932324		0.024326	0.00763397	0.0074725		0.00795632	0.00963	0.00819382
682	697	0	15	1798.93	5.50232	5.49233			0.0879691	0.138137	0.144046		0.0840728	0.137717	0.142434		0.00389631	0.000419608	0.00161263	0.00592855		0.049678	0.00535	0.020561	0.075589		0.00983992	0.00722722	0.0107562		0.0102454	0.010774	0.00758871
682	702	0	20	2381.26	5.41582	5.40644			0.0622202	0.100793	0.113288		0.0595349	0.0960819	0.107467		0.00268524	0.00471082	0.00582065	0.0132167		0.045649	0.080084	0.098951	0.224684		0.00848259	0.00890218	0.00824494		0.00878724	0.0112011	0.0111957
684	702	0	18	2105.15	4.60117	4.58568			0.10706	0.137846	0.142174		0.0764073	0.128672	0.134395		0.0306523	0.00917425	0.00777882	0.0476054		0.46898	0.140366	0.119016	0.728362		0.0066698	0.00720719	0.00626314		0.00829176	0.0105065	0.00912209
685	695	0	10	1180.63	4.36842	4.35632			0.147602	0.255932	0.252087		0.145301	0.241415	0.238997		0.00230141	0.0145173	0.01309	0.0299087		0.019562	0.123397	0.111265	0.254224		0.0150213	0.0187821	0.0192282		0.0146029	0.0153936	0.0153271
685	697	0	12	1409.74	4.00943	4.00003			0.151849	0.230738	0.232981		0.129797	0.198414	0.214459		0.0220518	0.0323232	0.0185222	0.0728972		0.224928	0.329697	0.188926	0.743551		0.00962569	0.0120885	0.0111452		0.00950451	0.0124716	0.00928775
685	702	0	17	1992.06	4.36727	4.35975			0.0729498	0.129745	0.139249		0.0674241	0.129738	0.135232		0.00552567	6.85121e-06	0.00401772	0.00955024		0.079846	9.9e-05	0.058056	0.138001		0.00589516	0.008209	0.0107365		0.00424131	0.0032263	0.00524754
686	702	0	16	1878.98	4.36607	4.36308			0.120283	0.169801	0.172454		0.103078	0.153748	0.163108		0.017205	0.016053	0.00934654	0.0426046		0.233988	0.218321	0.127113	0.579422		0.0353285	0.00780213	0.014343		0.00889713	0.00925831	0.0116427
687	702	0	15	1763.95	4.15061	4.11207			0.0607937	0.0997369	0.101435		0.0575182	0.10046	0.106777		0.00327553	-0.000723216	-0.00534188	-0.00278957		0.041763	-0.009221	-0.068109	-0.035567		0.00490871	0.00575584	0.0080182		0.0100724	0.00502478	0.00627663
696	702	0	6	830.448	3.48408	3.47325			0.0510684	0.0493106	0.0965502		0.0407014	0.0736249	0.0848857		0.0103671	-0.0243143	0.0116645	-0.00228275		0.052872	-0.124003	0.059489	-0.011642		0.0219837	0.0222849	0.0253865		0.0213163	0.0200776	0.021288
703	713	0	9	1195.61	4.51676	4.50615			0.0528004	0.0794707	0.133191		0.0413193	0.0787618	0.132792		0.011481	0.000708889	0.000399477	0.0125894		0.08783	0.005423	0.003056	0.096309		0.0152248	0.0121484	0.012738		0.0110294	0.0115576	0.0129101
704	713	0	8	1082.53	4.30712	4.3009			0.0844763	0.0944772	0.151908		0.0648769	0.0870144	0.136876		0.0195994	0.00746279	0.0150328	0.042095		0.133276	0.050747	0.102223	0.286246		0.018139	0.0304263	0.0157615		0.0148632	0.0148506	0.0169453
706	713	0	6	882.45	4.21433	4.20524			0.0618133	0.0747592	0.154665		0.0307286	0.0519341	0.151321		0.0310847	0.0228251	0.00334392	0.0572537		0.158532	0.116408	0.017054	0.291994		0.0136324	0.01715	0.0207592		0.0183198	0.0230451	0.0147212
706	714	0	7	983.498	3.79091	3.78098			0.0454091	0.0913692	0.144595		0.0226862	0.059624	0.126238		0.0227229	0.0317452	0.0183571	0.0728252		0.135201	0.188884	0.109225	0.43331		0.0270343	0.0268639	0.0286866		0.0263059	0.0282939	0.0261714
713	721	0	7	956.552	4.46888	4.45548			0.169506	0.319617	0.39492		0.137051	0.298967	0.422218		0.032455	0.0206499	-0.027298	0.0258069		0.193107	0.122867	-0.162423	0.153551		0.0124129	0.0148985	0.0204859		0.0184442	0.0256939	0.0190763
713	727	0	12	1673.85	5.50358	5.49604			0.135446	0.252571	0.31452		0.100442	0.244737	0.317727		0.0350031	0.00783353	-0.00320676	0.0396299		0.357032	0.079902	-0.032709	0.404225		0.00764716	0.0165752	0.0211661		0.00914343	0.00831647	0.010025
714	721	0	6	843.468	4.0665	4.05887			0.110399	0.294039	0.393815		0.083059	0.269062	0.411728		0.0273398	0.0249778	-0.0179125	0.0344051		0.139433	0.127387	-0.091354	0.175466		0.00558765	0.00581275	0.0231698		0.00706373	0.0130767	0.0132478
714	727	0	11	1560.77	5.35848	5.34571			0.0982726	0.234437	0.291745		0.0794599	0.229252	0.311261		0.0188127	0.00518524	-0.0195156	0.00448235		0.175899	0.048482	-0.182471	0.04191		0.00508513	0.0064369	0.0174657		0.00812663	0.0111871	0.00755455
715	727	0	10	1459.72	5.36523	5.35398				0.210765	0.275511		0.101474	0.206657	0.290768			0.00410859	-0.0152569	-0.0111484		0	0.034923	-0.129684	-0.094761			0.0165546	0.0330192		0.0124449	0.0157984	0.012998
728	738	0	10	1258.66	3.70546	3.69859			0.145239	0.245196	0.28839		0.153462	0.243069	0.288443		-0.00822318	0.00212788	-5.30588e-05	-0.00614835		-0.069897	0.018087	-0.000451	-0.052261		0.0109607	0.0122218	0.011174		0.0139933	0.0103113	0.0103774
728	739	0	11	1371.75	4.42472	4.4162			0.144315	0.236397	0.274353		0.161999	0.234552	0.270686		-0.0176847	0.00184556	0.00366663	-0.0121725		-0.165352	0.017256	0.034283	-0.113813		0.0215431	0.0214502	0.0249422		0.020848	0.0244184	0.0314271
728	741	0	13	1527.84	4.77789	4.77446			0.120868	0.215229	0.24362		0.133489	0.211399	0.25522		-0.0126207	0.00383041	-0.0116	-0.0203903		-0.139459	0.042326	-0.12818	-0.225313		0.00744995	0.0106014	0.03262		0.00785801	0.00733068	0.0074514
739	745	0	6	717.378	4.81224	4.8088			0.370039	0.481903	0.505724		0.326546	0.497456	0.513861		0.0434925	-0.0155533	-0.00813686	0.0198024		0.221812	-0.079322	-0.041498	0.100992		0.0107025	0.00509569	0.00643765		0.00799824	0.0178957	0.00501706
740	747	0	7	831.421	4.75874	4.7545			0.326283	0.443861	0.453429		0.307072	0.436091	0.466465		0.0192113	0.00776975	-0.0130358	0.0139452		0.114307	0.04623	-0.077563	0.082974		0.0114926	0.0134188	0.0110397		0.00642739	0.0101008	0.00624807
740	750	0	10	1146.6	5.77262	5.76563			0.207942	0.338493	0.361188		0.212393	0.338599	0.372221		-0.00445094	-0.000106118	-0.0110326	-0.0155896		-0.037833	-0.000902	-0.093777	-0.132512		0.00293612	0.00745094	0.00754435		0.00287529	0.00403612	0.010566
741	747	0	6	774.399	4.66765	4.66618			0.340275	0.416284	0.415415		0.344068	0.420413	0.433245		-0.00379314	-0.00412961	-0.0178298	-0.0257525		-0.019345	-0.021061	-0.090932	-0.131338		0.00988627	0.00972843	0.0133325		0.0124741	0.0139194	0.00987216
741	748	0	7	875.447	4.74824	4.7417			0.336721	0.472691	0.493542		0.333516	0.467562	0.50451		0.00320454	0.00512891	-0.0109679	-0.00263445		0.019067	0.030517	-0.065259	-0.015675		0.016878	0.00759866	0.0189358		0.0138694	0.0101983	0.015996
741	750	0	9	1089.58	5.71944	5.71222			0.242193	0.357476	0.385436		0.230607	0.349745	0.378118		0.0115861	0.00773111	0.00731765	0.0266349		0.088634	0.059143	0.05598	0.203757		0.00593294	0.00639124	0.00783072		0.00431843	0.00695176	0.00429373
742	750	0	8	990.51	5.40066	5.39154			0.132287	0.243859	0.275298		0.142409	0.23755	0.280506		-0.0101222	0.00630956	-0.00520838	-0.00902103		-0.068831	0.042905	-0.035417	-0.061343		0.00913926	0.00890912	0.0125687		0.0216835	0.0102522	0.00904882
743	750	0	7	903.478	5.24213	5.23501			0.0398484	0.150261	0.1898		0.0383225	0.139866	0.190032		0.00152588	0.0103945	-0.000232269	0.0116881		0.009079	0.061847	-0.001382	0.069544		0.0107818	0.0068279	0.00471378		0.00811008	0.00690756	0.0135941
746	753	0	7	760.42	4.453	4.44701			0.0575802	0.127546	0.161219		0.0427173	0.130773	0.159556		0.0148629	-0.00322655	0.00166336	0.0132997		0.088434	-0.019198	0.009897	0.079133		0.00449412	0.00792924	0.00618134		0.00904	0.00428824	0.00502639
749	757	0	8	819.399	5.43786	5.42908			0.057475	0.094545	0.0898991		0.0476875	0.0679507	0.0840304		0.0097875	0.0265943	0.00586868	0.0422504		0.066555	0.180841	0.039907	0.287303		0.00685132	0.00733706	0.00864985		0.00540941	0.00627721	0.00877235
751	757	0	6	605.268	4.58329	4.57456			0.109968	0.0863998	0.0840141		0.0886945	0.0739275	0.121898		0.0212733	0.0124724	-0.0378837	-0.00413804		0.108494	0.063609	-0.193207	-0.021104		0.0130516	0.0128286	0.011881		0.0139837	0.013568	0.0167669
751	758	0	7	768.331	5.51193	5.5049			0.110582	0.158581	0.156391		0.0984242	0.15884	0.168133		0.0121575	-0.000258487	-0.0117418	0.000157143		0.072337	-0.001538	-0.069864	0.000935		0.00985983	0.0110267	0.010804		0.0112608	0.0110965	0.0112714
752	758	0	6	711.31	5.47668	5.47097			0.0687435	0.169614	0.180328		0.0921482	0.166526	0.176625		-0.0234047	0.00308784	0.00370294	-0.0166139		-0.119364	0.015748	0.018885	-0.084731		0.0255212	0.0221245	0.0133035		0.0385449	0.00650275	0.0257722
762	774	0	12	1610.92	4.27397	4.24281			0.131578	0.0886242	0.185013		0.112526	0.133051	0.149374		0.0190519	-0.0444268	0.0356383	0.0102634		0.194329	-0.453153	0.363511	0.104687		0.00800578	0.0132645	0.0160443		0.0146775	0.0117865	0.00668069
762	775	0	13	1697.95	4.09845	4.06694			0.124256	0.14089	0.165813		0.111881	0.123267	0.151942		0.0123753	0.0176233	0.0138706	0.0438692		0.136747	0.194738	0.15327	0.484755		0.0123263	0.0243817	0.0123021		0.015809	0.0179044	0.019587
762	776	0	14	1826.99	4.17779	4.15442			0.0825763	0.124979	0.136196		0.0729745	0.101542	0.12736		0.00960185	0.0234371	0.00883622	0.0418751		0.114262	0.278901	0.105151	0.498314		0.023835	0.00772815	0.0112534		0.0122916	0.00960588	0.0164535
763	776	0	13	1679.93	4.06283	3.83857			0.0931255	0.120489	0.131147		0.0827844	0.10849	0.145644		0.0103411	0.0119991	-0.0144971	0.00784308		0.114269	0.13259	-0.160193	0.086666		0.0155563	0.0104604	0.0200403		0.0195993	0.0244812	0.0305068
776	788	0	11	1522.72	5.17957	5.17434			0.0662073	0.14254	0.168178		0.0550796	0.14079	0.213716		0.0111277	0.00174909	-0.0455376	-0.0326609		0.104044	0.016354	-0.425777	-0.305379		0.0086261	0.0104911	0.0124527		0.0106401	0.00777219	0.0143997
776	789	0	12	1708.8	6.32285	6.31677				0.135264	0.159606			0.148512	0.199685			-0.0132482	-0.0400781	-0.0533264		0	-0.135132	-0.408797	-0.543929			0.0109585	0.0111231			0.011967	0.0112459
777	788	0	10	1393.68	5.11055	5.10371			0.115273	0.173461	0.197688		0.0932661	0.184407	0.252126		0.0220065	-0.010946	-0.0544386	-0.0433781		0.187055	-0.093041	-0.462728	-0.368714		0.0130654	0.0138974	0.0129326		0.0170264	0.0113839	0.0137014
777	789	0	11	1579.76	6.26978	6.25581			0.061587	0.105238	0.139284		0.0423416	0.103085	0.176997		0.0192453	0.00215305	-0.0377127	-0.0163143		0.179944	0.020131	-0.352614	-0.152539		0.0154065	0.0164416	0.023069		0.0157114	0.0153359	0.0192694
778	789	0	10	1508.72	6.28183	6.27241			-0.0120441	0.0873033	0.117392		-0.00646118	0.0930771	0.134574		-0.00558294	-0.00577376	-0.0171816	-0.0285384		-0.047455	-0.049077	-0.146044	-0.242576		0.0200747	0.0311833	0.0216668		0.024792	0.0199768	0.0268929
779	788	0	8	1194.55	5.90831	5.83069			0.0874996	0.144878	0.157485		0.0617525	0.105246	0.118604		0.0257471	0.0396315	0.0388809	0.104259		0.17508	0.269494	0.26439	0.708964		0.0351019	0.0365693	0.0319572		0.0182929	0.0165622	0.0186968
779	789	0	9	1380.63	6.76145	6.74782			0.0524571	0.136055	0.148351		0.0264774	0.0972529	0.185872		0.0259797	0.0388022	-0.0375217	0.0272603		0.198745	0.296837	-0.287041	0.208541		0.0212043	0.0169873	0.017559		0.0206382	0.0191112	0.0187362
789	798	0	9	1196.55	5.32012	5.30341			0.106702	0.294598	0.359228		0.0856197	0.281186	0.352311		0.0210825	0.0134122	0.00691621	0.0414108		0.161281	0.102603	0.052909	0.316793		0.0348229	0.0359246	0.037026		0.0174332	0.023045	0.0181855
789	803	0	13	1697.81	6.0597	6.05207			0.142621	0.288243	0.32158		0.137288	0.277858	0.33391		0.00533258	0.010385	-0.0123301	0.00338742		0.058925	0.114754	-0.136248	0.037431		0.00768643	0.00795276	0.0180013		0.00777747	0.0070391	0.00719792
790	803	0	12	1511.73	5.50073	5.49412			0.140092	0.284132	0.351312		0.134072	0.294989	0.344545		0.00601971	-0.0108569	0.00676706	0.0019299		0.061401	-0.11074	0.069024	0.019685		0.00441706	0.00577755	0.00530941		0.0120994	0.00542088	0.0127028
790	804	0	13	1658.8	6.53478	6.52715			0.0919923	0.230431	0.275706		0.100613	0.211512	0.269953		-0.00862081	0.0189192	0.00575312	0.0160515		-0.09526	0.209057	0.063572	0.177369		0.00668824	0.00780118	0.00593864		0.0120521	0.00690308	0.0109332
797	804	0	6	926.444	7.03646	7.03257			0.0777124	0.0820645	0.119519		0.1013	0.0901778	0.095921		-0.0235875	-0.00811333	0.0235978	-0.00810294		-0.120296	-0.041378	0.120349	-0.041325		0.0320206	0.0178573	0.0228545		0.0128967	0.0164239	0.0153114
804	816	0	11	1571.76	5.37362	5.3683			0.176123	0.240108	0.275939		0.15443	0.21841	0.246447		0.0216926	0.0216989	0.0294921	0.0728836		0.202826	0.202885	0.275751	0.681462		0.0116286	0.00798717	0.0082138		0.00695701	0.0058092	0.00698545
805	816	0	10	1424.69	5.09012	5.08339			0.224523	0.251121	0.263663		0.189886	0.235942	0.26051		0.0346373	0.0151786	0.00315365	0.0529695		0.294417	0.129018	0.026806	0.450241		0.00856906	0.0100371	0.0102906		0.00806471	0.00825306	0.00731753
806	816	0	9	1337.66	5.26312	5.08782			0.127151	0.203912	0.244816		0.125316	0.207394	0.247056		0.00183529	-0.00348235	-0.00224013	-0.00388719		0.01404	-0.02664	-0.017137	-0.029737		0.0442322	0.0342286	0.0182435		0.0246003	0.0205961	0.0175149
817	825	0	7	1066.5	5.2521	5.24582			-0.00657227	0.00755429	0.0239657		-0.0095995	0.00808992	0.00708504		0.00302723	-0.00053563	0.0168807	0.0193723		0.018012	-0.003187	0.10044	0.115265		0.0138345	0.00933445	0.01574		0.0115304	0.0218909	0.00862689
826	839	0	12	1357.7	4.17415	4.16102			0.25883	0.359642	0.346418		0.237197	0.331027	0.360799		0.0216331	0.0286152	-0.0143817	0.0358667		0.220658	0.291875	-0.146693	0.36584		0.0123884	0.0102377	0.0105109		0.00871814	0.00835216	0.0175492
827	839	0	11	1228.65	3.8177	3.81064			0.271317	0.366253	0.371234		0.22382	0.348548	0.388061		0.0474968	0.0177051	-0.0168275	0.0483744		0.444095	0.165543	-0.157337	0.452301		0.0151636	0.0140656	0.0154496		0.0135921	0.0170475	0.0140627
827	840	0	12	1299.69	4.2691	4.25623			0.11495	0.247255	0.27979		0.0846365	0.217566	0.262871		0.0303133	0.0296887	0.0169186	0.0769207		0.309196	0.302825	0.17257	0.784591		0.014841	0.00958108	0.0180663		0.0107071	0.0144669	0.0118685
848	857	0	8	992.541	4.6445	4.63396			0.221723	0.286535	0.347613		0.205977	0.273981	0.332381		0.0157468	0.0125543	0.0152315	0.0435325		0.107078	0.085369	0.103574	0.296021		0.0279943	0.0285694	0.0282246		0.0123162	0.0117231	0.0227706
848	858	0	9	1107.57	4.48285	4.48011			0.2191	0.270101	0.315854		0.217959	0.260085	0.322936		0.00114065	0.0100154	-0.00708222	0.00407386		0.008726	0.076618	-0.054179	0.031165		0.00609673	0.00506719	0.0273197		0.0134973	0.00726275	0.0134252
848	861	0	12	1451.72	5.6179	5.60539			0.151895	0.244826	0.281242		0.123367	0.214168	0.275813		0.0285277	0.0306579	0.00542961	0.0646153		0.290983	0.312711	0.055382	0.659076		0.0183215	0.0196237	0.0258177		0.0198425	0.0197479	0.018248
848	862	0	13	1582.76	5.36945	5.35418			0.0911808	0.199566	0.251739		0.0917787	0.207878	0.269962		-0.000597919	-0.00831186	-0.018223	-0.0271328		-0.006607	-0.091846	-0.201364	-0.299817		0.0210646	0.0223203	0.022439		0.0173163	0.0187849	0.0191832
848	863	0	14	1669.79	5.91683	5.91544			0.206885	0.289877	0.32852		0.174146	0.260256	0.325672		0.0327392	0.0296217	0.00284765	0.0652085		0.389596	0.352498	0.033887	0.775981		0.0121947	0.0103792	0.0145195		0.0186884	0.00982151	0.0137654
858	864	0	6	859.329	6.19484	6.14667			0.123147	0.30292	0.322432		0.159039	0.309854	0.349518		-0.0358924	-0.00693392	-0.0270865	-0.0699127		-0.183051	-0.035363	-0.138141	-0.356555		0.00873608	0.0283112	0.0151112		0.0168914	0.0429071	0.0295763
883	893	0	10	1240.66	4.27571	4.27235			0.136453	0.210116	0.268819		0.143343	0.219458	0.273833		-0.00689024	-0.00934271	-0.00501412	-0.0212471		-0.058567	-0.079413	-0.04262	-0.1806		0.0131204	0.0100208	0.0125524		0.0129513	0.011344	0.00616082
895	902	0	6	966.475	7.70131	7.69402			0.0231573	0.0278298	0.0357098		0.0245145	0.0223753	0.0442727		-0.00135725	0.00545451	-0.00856294	-0.00446569		-0.006922	0.027818	-0.043671	-0.022775		0.0162443	0.0144267	0.0146624		0.0252304	0.0203222	0.023272
903	909	0	5	696.465	6.20625	6.19976			-0.0123024	0.005792	-0.000721412		0.00108588	-0.0107308	-0.00673694		-0.0133882	0.0165228	0.00601553	0.00915012		-0.0569	0.070222	0.025566	0.038888		0.016	0.0217275	0.0160805		0.0183419	0.0173205	0.0153762
903	911	0	7	866.571	6.57738	6.57411			-0.00707563	-0.0035795	0.00245361		-0.0101812	-0.0113504	-0.00335244		0.00310555	0.00777092	0.00580605	0.0166825		0.018478	0.046237	0.034546	0.099261		0.00777378	0.00880101	0.0101203		0.00674218	0.00687933	0.00672303
903	913	0	9	1050.69	7.52454	7.52127			0.00531072	0.00767163	0.0138101		0.00379359	0.0044	0.00754536		0.00151712	0.00327163	0.00626471	0.0110535		0.011606	0.025028	0.047925	0.084559		0.00549163	0.00545333	0.00542497		0.0058681	0.0072298	0.00544026
906	913	0	6	739.471	7.52409	7.52			0.000665882	0.0100625	0.0126278		0.000352157	0.00371	0.0108076		0.000313725	0.00635255	0.0018202	0.00848647		0.0016	0.032398	0.009283	0.043281		0.00894902	0.0106037	0.0103157		0.00892627	0.00854529	0.00966667
912	918	0	6	706.413	6.65621	6.65302			-0.024772	-0.0134647	-0.0220788		-0.0114698	-0.0218394	-0.014329		-0.0133022	0.00837471	-0.0077498	-0.0126773		-0.067841	0.042711	-0.039524	-0.064654		0.013892	0.0195114	0.0137886		0.0207875	0.0146567	0.018542
925	931	0	6	825.451	6.73344	6.68771			-0.00733922	-0.00581941	-0.0157222		-0.00774588	-0.00843529	-0.0105018		0.000406667	0.00261588	-0.00522039	-0.00219784		0.002074	0.013341	-0.026624	-0.011209		0.0204343	0.0224714	0.020121		0.0198212	0.0205569	0.0202129
925	932	0	7	938.535	7.45703	7.45325			0.0299306	0.0302699	0.0289608		0.0219452	0.0226798	0.0223933		0.00798538	0.00759008	0.00656756	0.022143		0.047513	0.045161	0.039077	0.131751		0.0119472	0.0119874	0.0122015		0.0172027	0.0125306	0.0117531
933	944	0	11	1201.72	5.58154	5.5737			0.0100976	0.00270128	0.00599861		-0.00508203	-0.00012631	0.0150224		0.0151797	0.00282759	-0.00902374	0.00898353		0.14193	0.026438	-0.084372	0.083996		0.0129206	0.0193459	0.0125681		0.0133186	0.0149775	0.0174135
936	945	0	9	999.62	5.55097	5.5322			0.0260688	0.0313273	0.0324337		0.015545	0.0190697	0.028555		0.0105238	0.0122576	0.00387869	0.0266601		0.080507	0.093771	0.029672	0.20395		0.00905961	0.0123948	0.0237238		0.0195048	0.0221055	0.0209745
938	944	0	6	716.43	4.53256	4.52793			0.016519	0.0299308	0.0381584		0.00877392	0.0283267	0.0541086		0.0077451	0.00160412	-0.0159502	-0.00660098		0.0395	0.008181	-0.081346	-0.033665		0.0168682	0.0106322	0.0120675		0.0116518	0.0127694	0.0116518
948	962	0	14	1693.88	4.88652	4.88424			0.0797099	0.167242	0.1699		0.0516063	0.161852	0.218165		0.0281036	0.00538983	-0.048265	-0.0147716		0.334433	0.064139	-0.574354	-0.175782		0.0115996	0.0120775	0.0212315		0.0223977	0.0142249	0.0136503
965	972	0	7	973.561	7.21918	7.21648			0.1751	0.317959	0.370147		0.148965	0.379461	0.434989		0.026135	-0.0615017	-0.064842	-0.100209		0.155503	-0.365935	-0.38581	-0.596242		0.0118595	0.0054805	0.014497		0.0180156	0.0262264	0.0084637
965	975	0	9	1339.8	5.32329	5.31956			0.00917007	0.00670471	0.00551699		0.00490144	0.015191	0.046538		0.00426863	-0.00848627	-0.041021	-0.0452387		0.032655	-0.06492	-0.313811	-0.346076		0.0249506	0.0136473	0.0165996		0.00813817	0.0156813	0.0203488
988	1000	0	11	1157.62	4.42919	4.41641			0.0039185	0.105212	0.124376		0.0166857	0.107528	0.134706		-0.0127672	-0.00231647	-0.0103298	-0.0254135		-0.119373	-0.021659	-0.096584	-0.237616		0.00580096	0.0108372	0.00656834		0.0105383	0.00753433	0.0137563
988	1010	0	21	2001.01	5.42749	5.41627			0.0821124	0.163417	0.205175		0.072636	0.144341	0.21777		0.00947641	0.019076	-0.0125955	0.0159569		0.169154	0.340506	-0.224829	0.284831		0.0073014	0.00322022	0.0122211		0.00908174	0.00830006	0.00976611
993	999	0	6	520.236	4.89687	4.89196			0.0184708	0.0103098	0.0260418		0.00712529	0.0109041	0.00670588		0.0113455	-0.000594314	0.0193359	0.0300871		0.057862	-0.003031	0.098613	0.153444		0.00738431	0.00658608	0.0116765		0.00795608	0.00717765	0.00978118
1001	1010	0	9	862.409	4.47907	4.47103			0.0167324	0.02862	0.0493369		0.00803621	0.0280748	0.0510217		0.00869621	0.000545229	-0.00168484	0.0075566		0.066526	0.004171	-0.012889	0.057808		0.00460261	0.00716797	0.0097851		0.00520209	0.00802092	0.00593935
1003	1010	0	7	677.329	4.23388	4.2253			0.0185018	0.029259	0.0320723		0.0200129	0.0412711	0.0560121		-0.00151109	-0.0120121	-0.0239398	-0.037463		-0.008991	-0.071472	-0.142442	-0.222905		0.010543	0.0103825	0.0137193		0.021244	0.0139202	0.0106729
1019	1025	0	5	868.497	8.44957	8.40904			-0.00190918	0.0129407	0.0105433		-0.00105435	0.00884	0.0167261		-0.000854824	0.00410071	-0.00618282	-0.00293694		-0.003633	0.017428	-0.026277	-0.012482		0.00865506	0.00645082	0.00832118		0.00962541	0.00630376	0.00720588

## Sheet: Fig 5b,c
Fig. 5b	AcrBG288D							Fitting statistics and values
	AcrB (µM)	Polarization (mP)	Standard deviation (n = 3)	n	∆mP	Prop. SD		Model	MichaelisMenten
	0	35.65	0.473779	3	0	0.670025		Equation	y = Bmax * x / (Kd + x)
	10	49.6133	0.881262	3	13.9633	1.00054		Plot	Polarization
	15	51.49	1.84577	3	15.84	1.90561		Bmax	42.74506 ± 2.40175
	20	55.2267	1.21563	3	19.5767	1.30469		Kd	22.30655 ± 3.10269
	30	60.8233	2.38149	3	25.1733	2.42816		Reduced Chi-Sqr	0.72782
	45	63.9567	0.664446	3	28.3067	0.816061		R-Square (COD)	0.99436
	60	74.12	3.85451	3	38.47	3.88352		Adj. R-Square	0.99355
	80	69.51	3.2934	3	33.86	3.3273
	100	69.73	2.99843	3	34.08	3.03563
	150	75.87	6.39072	3	40.22	6.40826
Fig. 5c	AcrBG288D
	PABN (µM)	Polarization (mP)	Standard deviation (n = 3)				Fig. 5b-c.		Fluorescence polarization data for AcrBG288D
	0	53.7467	3.64097
	0.74	54.3367	2.61412
	7.4	54.8733	3.70994
	74	63.1833	1.35356
	740	81.93	2.60379

[truncated: 5 more sheets: Supplementary Fig 3-4, Supplementary Fig 11a (1), Supplementary Fig 11a (2), Supplementary Fig 11a (3), Supplementary Fig. 11b]
